# Supplementary material for: Systematic Differences in Signal Emitting and Receiving Revealed by PageRank Analysis of a Human Protein Interactome
Source: PLoS One. 2012 Sep 19;7(9):e44872. doi: 10.1371/journal.pone.0044872 (PMC3446998; doi:10.1371/journal.pone.0044872)
Supplement: File S1 — Total proteins_Forward ranking results.xls. (XLS) [file pone.0044872.s002.xls]

## Sheet: Sheet1
Protein Name	Probability	Kegg ID	IPI Number
PLCG1	0.00759845	hsa:5335	IPI00016736
TGFBR1	0.00631862	hsa:7046	IPI00005733
RHOA	0.00529162	hsa:387	IPI00478231
TRAF2	0.00478262	hsa:7186	IPI00030278
RAC1	0.00455845	hsa:5879	IPI00010271
HRAS	0.00431809	hsa:3265	IPI00000006
MAP2K1	0.0040429	hsa:5604	IPI00219604
TRAF6	0.00398562	hsa:7189	IPI00743663
IKBKE	0.00388768	hsa:9641	IPI00029045
BCR	0.00371886	hsa:613	IPI00004497
ACTA1	0.00361783	hsa:58	IPI00021428
TP53	0.00337271	hsa:7157	IPI00025087
CDC42	0.00322806	hsa:998	IPI00007189
UBB	0.00319357	hsa:7314	unknown11
CD247	0.00318688	hsa:919	IPI00218634
RHPN2	0.00303923	hsa:85415	IPI00292548
GNAI2	0.00295257	hsa:2771	IPI00748145
ADCY5	0.00290086	hsa:111	IPI00339214
IRS1	0.00287213	hsa:3667	IPI00019471
CTNNB1	0.00284785	hsa:1499	IPI00017292
SOS1	0.00277032	hsa:6654	IPI00020131
ADCY1	0.00271643	hsa:107	IPI00784385
PIK3CA	0.00265784	hsa:5290	IPI00031386
CSNK2A1	0.00264468	hsa:1457	IPI00744507
SMURF1	0.00263599	hsa:57154	IPI00217054
PLCG2	0.00258729	hsa:5336	IPI00329185
PXN	0.0025821	hsa:5829	IPI00335634
ACVR1	0.00254176	hsa:90	IPI00029219
RAF1	0.00252146	hsa:5894	IPI00021786
GNAI1	0.00251796	hsa:2770	IPI00337415
FCER1G	0.00248489	hsa:2207	IPI00025804
GNAQ	0.00242359	hsa:2776	IPI00288947
PRKCA	0.00239791	hsa:5578	IPI00385449
SHC1	0.00234762	hsa:6464	IPI00645103
STAT3	0.00225164	hsa:6774	IPI00784414
SUMO1	0.00222882	hsa:7341	IPI00303105
FN1	0.00220907	hsa:2335	IPI00022418
ACTC1	0.00219656	hsa:70	IPI00023006
ZNF148	0.0021338	hsa:7707	IPI00010833
RASA1	0.00211018	hsa:5921	IPI00026262
MMP9	0.00208568	hsa:4318	IPI00027509
MAPK1	0.002027	hsa:5594	IPI00003479
BMPR1B	0.0020189	hsa:658	IPI00010862
RELA	0.00201499	hsa:5970	IPI00386448
BARD1	0.0019439	hsa:580	IPI00017746
PAK2	0.00193785	hsa:5062	IPI00787208
CHD3	0.00193464	hsa:1107	IPI00373870
GRB10	0.00189331	hsa:2887	IPI00012752
PIK3R1	0.00188067	hsa:5295	IPI00021448
BRCA1	0.00182921	hsa:672	IPI00218982
CDC2	0.00181527	hsa:983	IPI00073536
GIT1	0.00181354	hsa:28964	IPI00384861
TRIM28	0.00180777	hsa:10155	IPI00438229
LIMK1	0.00180487	hsa:3984	IPI00291702
MLLT4	0.00179776	hsa:4301	IPI00398718
APBA3	0.00179776	hsa:9546	IPI00014073
PRKCG	0.00172304	hsa:5582	IPI00007128
GNA14	0.00171421	hsa:9630	IPI00000695
CNKSR1	0.0017132	hsa:10256	IPI00299824
PLG	0.00171295	hsa:5340	IPI00019580
RICS	0.00170863	hsa:9743	IPI00334294
TRAF3	0.00170504	hsa:7187	IPI00297473
PTEN	0.00170216	hsa:5728	IPI00012587
C3	0.00168721	hsa:718	IPI00783987
TRAF1	0.00168272	hsa:7185	IPI00011549
GNAI3	0.00168222	hsa:2773	IPI00220578
ACTR2	0.0016745	hsa:10097	IPI00005159
B2M	0.0016593	hsa:567	IPI00004656
MAP3K14	0.00164404	hsa:9020	IPI00016099
VAV1	0.00162597	hsa:7409	IPI00011696
RIT2	0.00161051	hsa:6014	IPI00163763
GEM	0.00158551	hsa:2669	IPI00022710
DOK1	0.0015842	hsa:1796	IPI00015287
WAS	0.00158286	hsa:7454	IPI00001545
EGFR	0.0015778	hsa:1956	IPI00018274
MAP3K3	0.0015744	hsa:4215	IPI00017801
PAK1	0.00156692	hsa:5058	IPI00656138
RAP1A	0.00155581	hsa:5906	IPI00019345
IKBKB	0.00155312	hsa:3551	IPI00024709
IKBKG	0.00153938	hsa:8517	IPI00002411
GNA15	0.00152578	hsa:2769	IPI00027243
RHOG	0.00151522	hsa:391	IPI00017342
JAK2	0.00151242	hsa:3717	IPI00031016
SRC	0.00151226	hsa:6714	IPI00641230
CASP3	0.00151154	hsa:836	IPI00292140
GNAO1	0.00150593	hsa:2775	IPI00220281
MAPK3	0.00150577	hsa:5595	IPI00018195
IRS2	0.00150478	hsa:8660	IPI00464978
MYD88	0.00148496	hsa:4615	IPI00383890
IRAK1	0.00148492	hsa:3654	IPI00293652
GRB2	0.00147924	hsa:2885	IPI00021327
ARAF	0.00147216	hsa:369	IPI00872240
CASP9	0.00144796	hsa:842	IPI00023875
GRIN1	0.00143807	hsa:2902	IPI00013915
CPNE1	0.00143735	hsa:8904	IPI00018452
CPNE4	0.00143735	hsa:131034	IPI00059186
DGKZ	0.00142454	hsa:8525	IPI00013835
PDLIM7	0.00139944	hsa:9260	IPI00023122
EEA1	0.00139856	hsa:8411	IPI00329536
PRKCI	0.00138902	hsa:5584	IPI00016639
DAB2IP	0.00138235	hsa:153090	IPI00789361
MAP3K5	0.00137888	hsa:4217	IPI00412433
STAT5A	0.00137803	hsa:6776	IPI00030783
UBQLN4	0.00137131	hsa:56893	IPI00024502
GNAS	0.00136116	hsa:2778	IPI00009881
HSPA5	0.00135784	hsa:3309	IPI00003362
MAP2K2	0.00135594	hsa:5605	IPI00003783
CASP14	0.0013557	hsa:23581	IPI00013885
ACTB	0.00134149	hsa:60	IPI00021439
ACTG1	0.00133165	hsa:71	unknown1
RNF7	0.00132824	hsa:9616	IPI00033132
RRAS	0.00131327	hsa:6237	IPI00020418
WASL	0.00130732	hsa:8976	IPI00011676
RALA	0.00130082	hsa:5898	IPI00217519
RIPK1	0.00129893	hsa:8737	IPI00013773
RPS27A7316	0.001291	hsa:6233	IPI00654754
TRIM41	0.00128978	hsa:90933	IPI00414021
RNF11	0.00127935	hsa:26994	IPI00003894
CHUK	0.00127025	hsa:1147	IPI00005104
CCR3	0.00122866	hsa:1232	IPI00019957
CCNB1	0.00122818	hsa:891	IPI00745793
DMD	0.00122778	hsa:1756	IPI00006091
TRADD	0.00120643	hsa:8717	IPI00018744
FGFR2	0.00120033	hsa:2263	IPI00010680
ERBB4	0.00119525	hsa:2066	IPI00016371
PBK	0.00118865	hsa:55872	IPI00306708
PRKACA730418	0.00118001	hsa:5566	IPI00396630
IRAK2	0.00117678	hsa:3656	IPI00304986
CASP1	0.00117119	hsa:834	IPI00021800
BRAF	0.00117115	hsa:673	IPI00303797
GNA13	0.00116964	hsa:10672	IPI00290928
FLJ35834	0.00115815	hsa:154865	IPI00167908
LILRB1	0.00115321	hsa:10859	IPI00643313
RTKN	0.00114675	hsa:6242	IPI00029834
PCDHA4	0.0011439	hsa:56144	IPI00009044
AR	0.0011429	hsa:367	IPI00020070
RALB	0.0011424	hsa:5899	IPI00004397
CD8A	0.00112913	hsa:925	IPI00438278
RRAS2	0.00112102	hsa:22800	IPI00012512
MDFI	0.00111536	hsa:4188	IPI00023726
ROCK1	0.00111271	hsa:6093	IPI00022542
PRKCZ	0.00111108	hsa:5590	IPI00013749
SOS2	0.00110864	hsa:6655	IPI00020134
ESR1	0.00110751	hsa:2099	IPI00294982
STAT1	0.00110571	hsa:6772	IPI00030781
RIF1	0.00109944	hsa:55183	IPI00375454
RHOU	0.00109677	hsa:58480	IPI00009644
GNA11	0.00109028	hsa:2767	IPI00305551
REL	0.00108883	hsa:5966	IPI00029773
STAT5B	0.00108553	hsa:6777	IPI00103415
ACVR2B	0.00107929	hsa:93	IPI00437565
ABL129892	0.00107474	hsa:25	IPI00216969
CDKN1A	0.00107268	hsa:1026	IPI00009384
DNM1	0.00105733	hsa:1759	IPI00873844
TRIM37	0.00105206	hsa:4591	IPI00016619
NRP2	0.00105045	hsa:8828	IPI00029693
DNM2	0.00104793	hsa:1785	IPI00033022
MPDZ	0.0010433	hsa:8777	IPI00552988
GRIN2D	0.00104046	hsa:2906	IPI00006217
GAB1	0.00103793	hsa:2549	IPI00031068
HYPK	0.00103495	hsa:25764	IPI00335001
AURKA	0.00102613	hsa:6790	IPI00298940
KLRK18302	0.00102507	hsa:22914	IPI00473104
DAB1	0.00101814	hsa:1600	IPI00514638
TRAF5	0.00101625	hsa:7188	IPI00005760
HGF	0.00101495	hsa:3082	IPI00025767
RAB1A	0.00101351	hsa:5861	IPI00005719
MDM2	0.00101201	hsa:4193	IPI00025490
CENTG1	0.00100718	hsa:116986	IPI00217393
SEPT_2	0.00100431	hsa:4735	IPI00014177
CDKN1C	0.00100142	hsa:1028	IPI00029086
INSR	0.000995551	hsa:3643	IPI00220325
HSPA9	0.000994597	hsa:3313	IPI00007765
RPS6KB1	0.00098975	hsa:6198	IPI00216132
CDH5	0.000982949	hsa:1003	IPI00012792
SLC9A3R1	0.000976381	hsa:9368	IPI00003527
CASP10	0.000976224	hsa:843	IPI00290791
MAPK14	0.00096847	hsa:1432	IPI00002857
RIPK2	0.000967728	hsa:8767	IPI00021917
ERBB2	0.000965932	hsa:2064	IPI00300384
BIRC2	0.000963772	hsa:329	IPI00013418
UBA52	0.000958998	hsa:7311	IPI00385127
FYN	0.000957377	hsa:2534	IPI00219012
NUAK1	0.000957018	hsa:9891	IPI00028566
FADD	0.000956847	hsa:8772	IPI00011919
ARHGEF6	0.000954537	hsa:9459	IPI00014256
CSNK2A2	0.000953461	hsa:1459	IPI00020602
MAP3K4	0.000944361	hsa:4216	IPI00386260
RAB5A	0.00094215	hsa:5868	IPI00023510
S100A4	0.000937304	hsa:6275	IPI00032313
CALM1	0.000932078	hsa:801	unknown3
CDH1	0.0009316	hsa:999	IPI00025861
GHR	0.000931461	hsa:2690	IPI00023599
TRPC3	0.000926792	hsa:7222	IPI00748783
JUN	0.000918822	hsa:3725	IPI00008965
ARF1	0.000912843	hsa:375	IPI00215914
IGF2	0.000907352	hsa:3481	IPI00001611
IGF1	0.000907352	hsa:3479	IPI00001610
SMAD1	0.000906026	hsa:4086	IPI00019549
AKT1	0.000901017	hsa:207	IPI00012866
CCR1	0.000887264	hsa:1230	IPI00027685
GAB2	0.000884577	hsa:9846	IPI00186990
BMPR1A	0.000882603	hsa:657	IPI00005731
NRAS	0.000878039	hsa:4893	IPI00000005
DCTN1	0.000876029	hsa:1639	IPI00029485
SMURF2	0.00086992	hsa:64750	IPI00329664
JAK1	0.000869816	hsa:3716	IPI00443765
DIAPH1	0.000869663	hsa:1729	IPI00783474
CCNT2	0.00086659	hsa:905	IPI00030313
FGFR3	0.000865551	hsa:2261	IPI00027174
FGFR4	0.000865551	hsa:2264	IPI00304578
ZYX	0.000860314	hsa:7791	IPI00871311
FLNA	0.000858495	hsa:2316	IPI00333541
NEDD4	0.0008547	hsa:4734	IPI00009322
RHPN1	0.000849359	hsa:114822	IPI00154752
TANC1	0.000846406	hsa:85461	IPI00645890
ATF2	0.000845682	hsa:1386	IPI00748604
ZBTB8	0.000844483	hsa:653121	unknown8
MAPK8	0.000842733	hsa:5599	IPI00024672
PARD6A	0.000838921	hsa:50855	IPI00027217
MACF1	0.00083563	hsa:23499	IPI00432363
WASF2	0.000830326	hsa:10163	IPI00472164
GLS2	0.000825412	hsa:27165	IPI00296219
F11	0.00082373	hsa:2160	IPI00008556
TGFBR2	0.000817441	hsa:7048	IPI00020431
DVL2	0.00081377	hsa:1856	IPI00023103
SP1	0.000805861	hsa:6667	IPI00465152
ABI1	0.00080011	hsa:10006	IPI00431025
CRK	0.000796334	hsa:1398	IPI00004838
KLKB1	0.000794305	hsa:3818	IPI00654888
RXRA	0.000792314	hsa:6256	IPI00418394
TRAF4	0.00079154	hsa:9618	IPI00162088
PIK3R2	0.000791407	hsa:5296	IPI00011736
CCBP2	0.000787942	hsa:1238	IPI00012180
TNNC1	0.000784288	hsa:7134	IPI00470359
C4B720	0.000784288	hsa:721	IPI00032258
NCK1	0.000784006	hsa:4690	IPI00028065
CD2	0.000783588	hsa:914	IPI00027484
EPHB2	0.000772857	hsa:2048	IPI00021275
JUP	0.000768856	hsa:3728	IPI00554711
NTRK1	0.000767062	hsa:4914	IPI00025076
RAP2A	0.000764103	hsa:5911	IPI00019346
SYNGAP1	0.00076321	hsa:8831	IPI00177884
PARD3	0.000762412	hsa:56288	IPI00154915
CHN1	0.000762237	hsa:1123	IPI00013488
RHOQ	0.000761467	hsa:23433	IPI00012511
IKZF4	0.00075419	hsa:64375	IPI00064241
IL8RB	0.00075419	hsa:3579	IPI00012320
IL8RA	0.00075419	hsa:3577	IPI00296618
IL20RA	0.00075419	hsa:53832	IPI00004366
TIAM1	0.000752788	hsa:7074	IPI00011400
SOCS6	0.000750544	hsa:9306	IPI00297351
DLG4	0.000748057	hsa:1742	IPI00619928
CASP7	0.000746665	hsa:840	IPI00221307
PIK3CG	0.000741594	hsa:5294	IPI00292690
VAV2	0.000738893	hsa:7410	IPI00446303
TRIM23	0.000738339	hsa:373	IPI00003328
FGA	0.000738031	hsa:2243	IPI00021885
PKN1	0.000738024	hsa:5585	IPI00002803
PIAS1	0.000734493	hsa:8554	IPI00220424
LIMK2	0.000734304	hsa:3985	IPI00022872
GOLGA4	0.000732446	hsa:2803	IPI00013272
NGFR	0.000732019	hsa:4804	IPI00027436
PPP2R1A	0.000731661	hsa:5518	IPI00554737
EPS15	0.000731434	hsa:2060	IPI00292134
PTK2	0.000731069	hsa:5747	IPI00012885
GRB14	0.000729664	hsa:2888	IPI00030917
CAPN1	0.000729337	hsa:823	IPI00011285
MAP3K11	0.000725252	hsa:4296	IPI00000977
ATF1	0.000724101	hsa:466	IPI00002501
SNTB2	0.000723937	hsa:6645	IPI00009505
SOCS1	0.000723787	hsa:8651	IPI00021491
IRS4	0.000723377	hsa:8471	IPI00020729
PLEKHB1	0.000720329	hsa:58473	IPI00009635
VEPH1	0.000720329	hsa:79674	IPI00478192
CREB1	0.000719477	hsa:1385	IPI00027713
AP2B1	0.000718214	hsa:163	IPI00784156
GRIN2B	0.000715701	hsa:2904	IPI00297933
ADCY6	0.000715157	hsa:112	IPI00011938
HIPK3	0.000713976	hsa:10114	IPI00099522
MET	0.000713474	hsa:4233	IPI00029273
TNIK	0.000710809	hsa:23043	IPI00145805
FNBP1	0.000710629	hsa:23048	IPI00807625
SMAD7	0.000709629	hsa:4092	IPI00005079
PARD6B	0.000709569	hsa:84612	IPI00019025
CXCR3	0.000709044	hsa:2833	IPI00027754
ACTN2	0.00070901	hsa:88	IPI00019884
STAT4	0.000707947	hsa:6775	IPI00000106
SPTBN1	0.000706595	hsa:6711	IPI00005614
RND1	0.000706503	hsa:27289	IPI00023211
BCAR1	0.000704542	hsa:9564	IPI00872386
SOCS3	0.000703885	hsa:9021	IPI00297349
PML	0.000702607	hsa:5371	IPI00022348
STAM2	0.000701871	hsa:10254	IPI00290542
HSPG2	0.000700015	hsa:3339	IPI00024284
CIT	0.000694982	hsa:11113	IPI00022465
WASF1	0.000691304	hsa:8936	IPI00022007
CCR5	0.000688621	hsa:1234	IPI00807387
EWSR1	0.000688417	hsa:2130	IPI00872855
EIF2AK2	0.000688353	hsa:5610	IPI00019463
ARHGEF7	0.000687572	hsa:8874	IPI00449906
APC	0.000686868	hsa:324	IPI00012391
RBPJ	0.000686471	hsa:3516	IPI00030177
CDK7	0.000686452	hsa:1022	IPI00000685
CD93	0.000685802	hsa:22918	IPI00299485
FHL3	0.000685332	hsa:2275	IPI00014399
PLA2G4A	0.00068518	hsa:5321	IPI00026108
FGFR1	0.000684966	hsa:2260	IPI00005142
LCK	0.000684714	hsa:3932	IPI00394952
NFKB1	0.000684344	hsa:4790	IPI00788987
F2	0.000683539	hsa:2147	IPI00019568
RAB3IL1	0.000680765	hsa:5866	IPI00328884
CDC42BPA	0.000678395	hsa:8476	IPI00640468
PIK3CD	0.000675002	hsa:5293	IPI00298410
ZAP70	0.00067481	hsa:7535	IPI00329789
TNFRSF1A	0.000673661	hsa:7132	IPI00018880
CD4	0.000671029	hsa:920	IPI00003983
Gcom1	0.00067013	hsa:145781	IPI00455420
PLAU	0.000668276	hsa:5328	IPI00296180
STAP2	0.000666677	hsa:55620	IPI00383883
KPNB1	0.000665864	hsa:3837	IPI00001639
FOS	0.000664624	hsa:2353	IPI00033008
IL1R1	0.000663898	hsa:3554	IPI00027508
REM1	0.000663898	hsa:28954	IPI00289912
PRLR	0.000663898	hsa:5618	IPI00028640
ZNF446	0.000663898	hsa:55663	IPI00016671
CDH2	0.000662862	hsa:1000	IPI00290085
ARF6	0.000660023	hsa:382	IPI00215920
PPP1R9B	0.000659164	hsa:84687	IPI00816035
CDC42BPG	0.000657833	hsa:55561	IPI00454910
MAST2	0.000655682	hsa:23139	IPI00514071
MAGI1	0.000652738	hsa:9223	IPI00470759
NCAN	0.000650118	hsa:1463	IPI00159927
TGFB1	0.000647767	hsa:7040	IPI00000075
RHOC	0.000645659	hsa:389	IPI00027434
ELA2	0.000644549	hsa:1991	IPI00027769
RELB	0.000641791	hsa:5971	IPI00221034
RAB4A	0.000641737	hsa:5867	IPI00480056
GOLGA5	0.000641236	hsa:9950	IPI00294065
ADCK1	0.000641236	hsa:57143	IPI00787836
PDGFRB	0.000640138	hsa:5159	IPI00015902
CRKL	0.000638393	hsa:1399	IPI00004839
ACTN3	0.0006377	hsa:89	IPI00032137
GNAZ	0.00063681	hsa:2781	IPI00328128
ZNF350	0.000634596	hsa:59348	IPI00478374
ZFPM2	0.0006338	hsa:23414	IPI00015802
C5	0.0006338	hsa:727	IPI00032291
KPNA2	0.000633018	hsa:3838	IPI00002214
ZBTB16	0.000632889	hsa:7704	IPI00305613
TJP1	0.000631377	hsa:7082	IPI00216219
KDR	0.000630332	hsa:3791	IPI00021396
SF3B4	0.000628856	hsa:10262	IPI00017339
TFG	0.000624614	hsa:10342	IPI00294619
ZNF24	0.000620305	hsa:7572	IPI00306446
RIMS1	0.000620113	hsa:22999	IPI00387015
DSC3	0.000619659	hsa:1825	IPI00031549
FLT1	0.000618752	hsa:2321	IPI00018335
PTPN13	0.000618752	hsa:5783	IPI00030246
PTPRT	0.000618734	hsa:11122	IPI00013096
PKN2	0.000618286	hsa:5586	IPI00002804
ATR	0.000617386	hsa:545	IPI00412298
PRKAR1A	0.000616076	hsa:5573	IPI00021831
SH3BP2	0.000613793	hsa:6452	IPI00218997
ACTR3	0.000609999	hsa:10096	IPI00028091
SYK	0.000605233	hsa:6850	IPI00018597
REPS2	0.00060485	hsa:9185	IPI00382936
RGS14	0.000604737	hsa:10636	IPI00012893
GRM5	0.000602843	hsa:2915	IPI00220277
GNA12	0.000600818	hsa:2768	IPI00328744
TLN1	0.00059737	hsa:7094	IPI00298994
CAPNS1	0.000597165	hsa:826	IPI00025084
ADCY2	0.000597101	hsa:108	IPI00328273
BMPR2	0.000595408	hsa:659	IPI00783156
BAG1	0.000594221	hsa:573	IPI00300531
PKD2	0.000594117	hsa:5311	IPI00299040
SH2B2	0.000593737	hsa:10603	IPI00155706
SMAD6	0.000593658	hsa:4091	IPI00012869
PRKAG1	0.000593433	hsa:5571	IPI00413318
CDC42SE1	0.000592417	hsa:56882	IPI00386978
PAK7	0.000592417	hsa:57144	IPI00001814
STK11	0.000591899	hsa:6794	IPI00219072
G3BP1	0.000585184	hsa:10146	IPI00012442
MRAS	0.000583519	hsa:22808	IPI00024166
KRAS	0.000583304	hsa:3845	IPI00423568
EPS8	0.00058329	hsa:2059	IPI00290337
PRKCB1	0.000583095	hsa:5579	IPI00010466
RACGAP1	0.000583017	hsa:29127	IPI00152946
SKAP2	0.000581574	hsa:8935	IPI00022508
SHANK2	0.000581033	hsa:22941	IPI00220490
MAPK9	0.000578712	hsa:5601	IPI00024673
MAP4K2	0.0005784	hsa:5871	IPI00149094
HNRNPC	0.000578018	hsa:3183	IPI00477313
PAK4	0.000574059	hsa:10298	IPI00014068
XCR1	0.000573605	hsa:2829	IPI00004349
NTRK2	0.000573605	hsa:4915	IPI00003366
EIF4E	0.000573605	hsa:1977	IPI00027485
TTN	0.000573605	hsa:7273	IPI00759754
PDCD1	0.000573605	hsa:5133	IPI00014830
RNF4	0.000573605	hsa:6047	IPI00297694
EHMT2	0.000573605	hsa:10919	IPI00096972
ITGAL	0.000573605	hsa:3683	IPI00025380
CD226	0.000573605	hsa:10666	IPI00008578
HLA-B	0.000573605	hsa:3106	unknown6
BAT3	0.000572592	hsa:7917	IPI00465128
IQGAP1	0.000569544	hsa:8826	IPI00009342
NR3C1	0.000568208	hsa:2908	IPI00022282
NCL	0.000566441	hsa:4691	IPI00604620
CASP8	0.000566208	hsa:841	IPI00000149
CCRL1	0.000565221	hsa:51554	IPI00014785
DOK7	0.000564766	hsa:285489	IPI00783590
NPHP1	0.000558738	hsa:4867	IPI00028739
DAAM1	0.000558091	hsa:23002	IPI00337800
PLAT	0.000555625	hsa:5327	IPI00019590
DARC	0.000553182	hsa:2532	IPI00002940
TYK2	0.000552563	hsa:7297	IPI00022353
VDR	0.000552277	hsa:7421	IPI00005716
RNPS1	0.000550549	hsa:10921	IPI00033561
MAP3K7	0.000549217	hsa:6885	IPI00295738
ACVR2A	0.00054878	hsa:92	IPI00015691
NDC80	0.000546046	hsa:10403	IPI00005791
NRBP1	0.000546046	hsa:29959	IPI00604756
HNRPM	0.000545747	hsa:4670	IPI00171903
PDGFRA	0.000543508	hsa:5156	IPI00027721
SH2B1	0.000542806	hsa:25970	IPI00016441
NR4A1	0.000542207	hsa:3164	IPI00743108
TNIP2	0.000540772	hsa:79155	IPI00168953
CDH15	0.000540336	hsa:1013	IPI00024048
ERBB3	0.000538255	hsa:2065	IPI00298285
GOPC	0.000536705	hsa:57120	IPI00186721
TAX1BP3	0.000536705	hsa:30851	IPI00005585
CPSF6	0.000535224	hsa:11052	IPI00012998
HTATIP	0.000533917	hsa:10524	IPI00290020
PLEKHJ1	0.000530685	hsa:55111	IPI00644031
RAC2	0.000530634	hsa:5880	IPI00010270
PLXNB1	0.000528459	hsa:5364	IPI00455329
ZHX1	0.000528439	hsa:11244	IPI00293086
ACTN4	0.000527257	hsa:81	IPI00013808
BIRC3	0.000526912	hsa:330	IPI00013409
TRAIP	0.000526912	hsa:10293	IPI00306611
CCR8	0.000525449	hsa:1237	IPI00019985
PPP2R1B	0.000524898	hsa:5519	IPI00294178
TNKS2	0.000524668	hsa:80351	IPI00019270
PRKDC	0.000524087	hsa:5591	IPI00296337
PTK2B	0.00052373	hsa:2185	IPI00029702
BUB1	0.000522534	hsa:699	IPI00783305
SPTA1	0.000522341	hsa:6708	IPI00220741
CDK2	0.00052088	hsa:1017	IPI00031681
SMAD4	0.000519985	hsa:4089	IPI00013404
SMAD2	0.000519985	hsa:4087	IPI00019548
ACVRL1	0.000519205	hsa:94	IPI00293271
RIPK5	0.00051631	hsa:25778	IPI00465346
GRB7	0.000516017	hsa:2886	IPI00448767
CCR4	0.00051513	hsa:1233	IPI00019958
LYN	0.00051455	hsa:4067	IPI00298625
UTRN	0.000513737	hsa:7402	IPI00009329
SFRS12	0.000513219	hsa:140890	IPI00103497
MAP3K8	0.000512733	hsa:1326	IPI00298726
FLNC	0.000512516	hsa:2318	IPI00178352
RAB3B	0.000512337	hsa:5865	IPI00300562
NCOA3	0.000511318	hsa:8202	IPI00220079
SNTA1	0.000510599	hsa:6640	IPI00164528
SPARC	0.000509312	hsa:6678	IPI00014572
ITGA2	0.000509312	hsa:3673	IPI00013744
PEF1	0.000507598	hsa:553115	IPI00018235
CENTA1	0.000507222	hsa:11033	IPI00009992
RAP1B	0.00050556	hsa:5908	IPI00015148
RIT1	0.000505265	hsa:6016	IPI00144289
TGFB1I1	0.000505195	hsa:7041	IPI00761017
DMPK	0.000504464	hsa:1760	IPI00305254
TRIB2	0.000504464	hsa:28951	IPI00012516
RALGDS	0.000503704	hsa:5900	IPI00290395
RHOH	0.000503704	hsa:399	IPI00018882
GFI1B	0.00050343	hsa:8328	IPI00003110
CDH24	0.000502963	hsa:64403	IPI00386103
CDH3	0.000502963	hsa:1001	IPI00645614
GRIA4	0.000502464	hsa:2893	IPI00007632
CCR10	0.000501586	hsa:2826	IPI00004346
ARHGAP1	0.000501365	hsa:392	IPI00020567
PABPC1	0.000499839	hsa:26986	IPI00008524
F10	0.00049973	hsa:2159	IPI00019576
NEK1	0.000497047	hsa:4750	IPI00044749
PLCB2	0.000495496	hsa:5330	IPI00744517
MYST2	0.00049516	hsa:11143	IPI00180764
PPP1R9A	0.000493222	hsa:55607	IPI00008144
POLDIP3	0.000493222	hsa:84271	IPI00440688
PRKCE	0.000493074	hsa:5581	IPI00024539
ITCH	0.000492105	hsa:83737	IPI00061780
MAP2K7	0.000489224	hsa:5609	IPI00023636
CDC42SE2	0.000487891	hsa:56990	IPI00024973
FMNL1	0.000487891	hsa:752	IPI00163516
IRAK4	0.000486201	hsa:51135	IPI00007641
IRAK3	0.000486201	hsa:11213	IPI00026984
GLI2	0.000485607	hsa:2736	IPI00784005
ILK	0.00048369	hsa:3611	IPI00013219
CD2AP	0.000483536	hsa:23607	IPI00412771
PRDM1	0.000483313	hsa:639	IPI00337575
RAB22A	0.000483313	hsa:57403	IPI00007756
MSTN	0.000483313	hsa:2660	IPI00023751
IL1R2	0.000483313	hsa:7850	IPI00021382
TNFRSF25	0.000483313	hsa:8718	IPI00003999
MAG	0.000483313	hsa:4099	IPI00026237
IL10RB	0.000483313	hsa:3588	IPI00646217
CD74	0.000483313	hsa:972	IPI00022933
ROBO2	0.000483313	hsa:6092	IPI00830091
BAT8	0.000483313	hsa:10919	IPI00096972
FBN1	0.000483313	hsa:2200	IPI00328113
ROBO1	0.000483313	hsa:6091	IPI00219798
CD47	0.000483313	hsa:961	IPI00374740
ITGAM	0.000483313	hsa:3684	IPI00217987
CD28	0.000483313	hsa:940	IPI00022339
RAB1B	0.000483313	hsa:81876	IPI00008964
SFRS1	0.000483142	hsa:6426	IPI00215884
PPEF2	0.00048224	hsa:5470	IPI00784130
PPEF1	0.00048224	hsa:5475	IPI00221149
PTPRN	0.000481437	hsa:5798	IPI00004440
OSR1	0.00048116	hsa:130497	IPI00152145
NIN	0.000480508	hsa:51199	IPI00441952
GRIN2A	0.000479111	hsa:2903	IPI00029768
MIB1	0.000475466	hsa:57534	IPI00183054
PSTPIP1	0.000474719	hsa:9051	IPI00022606
TLR1	0.000474714	hsa:7096	IPI00090764
NEDD9	0.000474011	hsa:4739	IPI00031407
HCK	0.000473945	hsa:3055	IPI00646510
RNF19A	0.000473877	hsa:25897	IPI00019056
RAB10	0.000470487	hsa:10890	IPI00016513
PPP5C	0.000469533	hsa:5536	IPI00019812
RND3	0.000468756	hsa:390	IPI00001437
TRIP6	0.000468718	hsa:7205	IPI00301561
PRTN3	0.000468107	hsa:5657	IPI00027409
BPTF	0.000467719	hsa:2186	IPI00785110
SPTAN1	0.000467631	hsa:6709	IPI00844215
SHANK1	0.000465934	hsa:50944	IPI00007695
LIMS1	0.000465785	hsa:3987	IPI00872358
ASB6	0.000465292	hsa:140459	IPI00016560
PJA1	0.000464644	hsa:64219	IPI00294448
TEC	0.000463414	hsa:7006	IPI00000878
WWP2	0.000463003	hsa:11060	IPI00013010
WWP1	0.000463003	hsa:11059	IPI00013009
BMX	0.000462929	hsa:660	IPI00020899
KPNA3	0.00046254	hsa:3839	IPI00299033
CDKN1B	0.000461638	hsa:1027	IPI00006991
SLC9A3R2	0.000461512	hsa:9351	IPI00385034
KLK2	0.000460603	hsa:3817	IPI00022227
RND2	0.000459982	hsa:8153	IPI00001436
CHEK2	0.000459	hsa:11200	IPI00014072
DSC1	0.000458154	hsa:1823	IPI00216099
DSG1	0.000458154	hsa:1828	IPI00025753
SKAP1	0.000457858	hsa:8631	IPI00289536
PLD2	0.000455934	hsa:5338	IPI00024727
FHL2	0.000455753	hsa:2274	IPI00743342
GNAT1	0.000454935	hsa:2779	IPI00218488
NFATC1	0.000454323	hsa:4772	IPI00032069
RBCK1	0.000453859	hsa:10616	IPI00010748
RP4-691N24.1	0.000453215	hsa:22981	IPI00294173
KIAA0980	0.000453215	hsa:22981	IPI00294173
IL18BP	0.000453215	hsa:10068	IPI00001528
TNFRSF6B	0.000453215	hsa:8771	unknown5
TYRO3	0.000453215	hsa:7301	IPI00030887
CASR	0.0004526	hsa:846	IPI00012817
SSB	0.000452274	hsa:6741	IPI00009032
VAV3	0.000451941	hsa:10451	IPI00299763
UBC	0.000451104	hsa:7316	unknown12
HNRPH1	0.000449859	hsa:3187	IPI00013881
LILRB2	0.000449377	hsa:10288	IPI00376762
CISH	0.000448534	hsa:1154	IPI00017281
MRCL3	0.000447029	hsa:10627	IPI00220573
CCND3	0.000445775	hsa:896	IPI00025817
HSPA2	0.00044575	hsa:3306	IPI00007702
RAPGEF1	0.000443626	hsa:2889	IPI00394743
CCNK	0.000441863	hsa:8812	IPI00411579
BIRC4	0.000441619	hsa:331	IPI00303890
ESR2	0.000441476	hsa:2100	IPI00023212
KLF1	0.000440403	hsa:10661	IPI00012816
GAB3	0.000438406	hsa:139716	IPI00103456
SEMA3F	0.000438167	hsa:6405	IPI00298003
PLXND1	0.000438167	hsa:23129	IPI00412492
PRKD2	0.000438167	hsa:25865	IPI00009334
RAB27A	0.000438113	hsa:5873	IPI00016381
ARHGAP10	0.000437837	hsa:79658	IPI00290332
SF3B14	0.000436794	hsa:51639	IPI00032827
SNRPB2	0.000436794	hsa:6629	IPI00029267
ASB13	0.000436272	hsa:79754	IPI00103564
ANK1	0.000436169	hsa:286	IPI00216697
CTSG	0.000435157	hsa:1511	IPI00028064
CCNA1	0.000431308	hsa:8900	IPI00019284
PIK3C2B	0.000431293	hsa:5287	IPI00292056
ZNF512B	0.000430606	hsa:57473	IPI00074893
BTK	0.000429338	hsa:695	IPI00029132
CKAP5	0.000428971	hsa:9793	IPI00028275
CUGBP1	0.000428187	hsa:10658	IPI00034015
HNF4A	0.000427697	hsa:3172	IPI00013196
SYNCRIP	0.00042603	hsa:10492	IPI00018140
STK36	0.000424976	hsa:27148	IPI00235407
CEBPB	0.000424037	hsa:1051	IPI00289773
SRPK1	0.000423118	hsa:6732	IPI00290439
SPOP	0.000422837	hsa:8405	IPI00013978
SOCS2	0.000422366	hsa:8835	IPI00033944
CCNB2	0.00042227	hsa:9133	IPI00028266
RAB14	0.000421943	hsa:51552	IPI00291928
NFKB2	0.000420991	hsa:4791	IPI00845373
STK3	0.000420785	hsa:6788	IPI00411984
PRKAA1	0.000420785	hsa:5562	IPI00872804
PLCB1	0.000419473	hsa:23236	IPI00219563
PPARA	0.000419473	hsa:5465	IPI00020097
INS	0.000417633	hsa:3630	IPI00001508
PIM1	0.000416722	hsa:5292	IPI00005014
PARVB	0.00041658	hsa:29780	IPI00043083
HNRNPL	0.00041656	hsa:3191	IPI00465225
PARD6G	0.000416534	hsa:84552	IPI00032555
SF3A1	0.00041623	hsa:10291	IPI00017451
IGF2BP1	0.00041623	hsa:10642	IPI00008557
PLCB3	0.000416161	hsa:5331	IPI00010400
COL7A1	0.000415594	hsa:1294	IPI00025418
MUSK	0.000414896	hsa:4593	IPI00655599
CDH16	0.000414811	hsa:1014	IPI00025240
CDH11	0.000414811	hsa:1009	IPI00304227
CDH8	0.000414811	hsa:1006	IPI00024036
CDH9	0.000414811	hsa:1007	IPI00297180
CDH7	0.000414811	hsa:1005	IPI00297181
DOK4	0.000414397	hsa:55715	IPI00550728
CTNND1	0.000414045	hsa:1500	IPI00219725
SHC3	0.000412602	hsa:53358	IPI00409679
PDLIM5	0.000412033	hsa:10611	IPI00007935
INPP5D646743	0.000411797	hsa:3635	IPI00329213
MAP3K1	0.000411465	hsa:4214	IPI00855985
LASP1	0.000411107	hsa:3927	IPI00000861
JUND	0.000410278	hsa:3727	IPI00289547
ZNF622	0.000410023	hsa:90441	IPI00056499
ITK	0.000409952	hsa:3702	IPI00004566
DIAPH2	0.000409685	hsa:1730	IPI00844377
MARK3	0.000409437	hsa:4140	IPI00183118
ACVR1B	0.000409262	hsa:91	IPI00005732
RGS3	0.000408131	hsa:5998	IPI00181533
LTBR	0.000408069	hsa:4055	IPI00006097
SIAH2	0.000407971	hsa:6478	IPI00305283
NR2C2	0.000406229	hsa:7182	IPI00749258
JAK3	0.000405559	hsa:3718	IPI00002773
ADRBK1	0.000404846	hsa:156	IPI00012497
ARHGAP15	0.000404014	hsa:55843	IPI00182116
SMAD3	0.000404014	hsa:4088	IPI00024305
SNTG1	0.000404014	hsa:54212	IPI00071897
UBD	0.000404014	hsa:10537	IPI00007405
PICK1	0.000403229	hsa:9463	IPI00160369
INHBA	0.000402585	hsa:3624	IPI00028670
ZNF145	0.0004017	hsa:7704	IPI00305613
ST14	0.000401388	hsa:6768	IPI00001922
NEDD8	0.00040071	hsa:4738	IPI00020008
TBK1	0.000400642	hsa:29110	IPI00293613
INADL	0.000400012	hsa:10207	IPI00304064
FYB	0.000399958	hsa:2533	IPI00446986
ACTN1	0.000399696	hsa:87	IPI00013508
TNFRSF10A	0.000399294	hsa:8797	IPI00021975
BLK	0.000398958	hsa:640	IPI00554756
UBQLN2	0.000397278	hsa:29978	IPI00409659
CCNH	0.00039688	hsa:902	IPI00021305
EIF4B	0.000395701	hsa:1975	IPI00012079
HYOU1	0.000395692	hsa:10525	IPI00000877
CCR2729230	0.000394955	hsa:1231	IPI00015137
DLG1	0.000394687	hsa:1739	IPI00030351
ALS2CR2	0.000393174	hsa:55437	IPI00032099
MED8	0.00039302	hsa:112950	IPI00419516
S100A2	0.00039302	hsa:6273	IPI00019869
RAC3	0.00039302	hsa:5881	IPI00023138
FLT4	0.00039302	hsa:2324	IPI00337568
PLXNA2	0.00039302	hsa:5362	IPI00719621
CXCR4	0.00039302	hsa:7852	IPI00028159
CCR6	0.00039302	hsa:1235	IPI00293730
RHOT2	0.00039302	hsa:89941	IPI00465059
RYR2	0.00039302	hsa:6262	IPI00023217
ZFPL1	0.00039302	hsa:7542	IPI00296374
GNGT1	0.00039302	hsa:2792	IPI00221386
ARHGAP18	0.00039302	hsa:93663	IPI00296353
EIF4E2	0.00039302	hsa:9470	IPI00006779
IFNGR1	0.00039302	hsa:3459	IPI00010808
CARD8	0.00039302	hsa:22900	IPI00032131
ACTR6	0.00039302	hsa:64431	IPI00171779
AMHR2	0.00039302	hsa:269	IPI00003446
KIAA1303	0.00039302	hsa:57521	IPI00166044
APTX	0.00039302	hsa:54840	IPI00420029
CALM2801	0.00039302	hsa:805	IPI00075248
ITSN1	0.00039302	hsa:6453	IPI00304740
RAB40C	0.00039302	hsa:57799	IPI00045478
CX3CR1	0.00039302	hsa:1524	IPI00026498
CSF3R	0.00039302	hsa:1441	IPI00012936
IL11RA	0.00039302	hsa:3590	IPI00184319
PLXNA1	0.00039302	hsa:5361	IPI00552671
RAB31	0.00039302	hsa:11031	IPI00014376
IL28RA	0.00039302	hsa:163702	IPI00216651
MPL	0.00039302	hsa:4352	IPI00027637
EPOR	0.00039302	hsa:2057	IPI00017476
CD40	0.00039302	hsa:958	IPI00018282
TNFRSF18	0.00039302	hsa:8784	IPI00001796
TNFRSF9	0.00039302	hsa:3604	IPI00014211
TNFRSF4	0.00039302	hsa:7293	IPI00018859
CD27	0.00039302	hsa:939	IPI00002435
TNFRSF8	0.00039302	hsa:943	IPI00006073
GZMB	0.00039302	hsa:3002	IPI00744785
FNBP1L	0.00039302	hsa:54874	IPI00807364
IGF2R	0.00039302	hsa:3482	IPI00289819
UBL5	0.00039302	hsa:59286	IPI00013241
ZNF434	0.00039302	hsa:54925	IPI00478574
VIM	0.00039302	hsa:7431	IPI00418471
PPP4C	0.00039302	hsa:5531	IPI00012833
PPP3CA	0.00039302	hsa:5530	IPI00179415
PLXNC1	0.00039302	hsa:10154	IPI00024766
KLRC4	0.00039302	hsa:8302	IPI00307816
PTPRC	0.00039302	hsa:5788	IPI00844079
ITGB4	0.00039302	hsa:3691	IPI00027422
UACA	0.00039302	hsa:55075	IPI00173359
MYO16	0.00039302	hsa:23026	IPI00444012
PIK3C3	0.00039302	hsa:5289	IPI00299755
KRT15	0.00039302	hsa:3866	IPI00290077
ZFP161	0.00039302	hsa:7541	IPI00307325
COL4A3BP	0.00039302	hsa:10087	IPI00024701
ACAN	0.00039302	hsa:176	IPI00291932
RNF40	0.00039302	hsa:9810	IPI00162563
ZNF598	0.00039302	hsa:90850	IPI00328737
CNTN2	0.00039302	hsa:6900	IPI00024966
GP6	0.00039302	hsa:51206	IPI00737479
NOXA1	0.00039302	hsa:10811	IPI00654838
NCF2	0.00039302	hsa:4688	IPI00021070
GSK3A	0.00039302	hsa:2931	IPI00292228
PTPRB	0.00039302	hsa:5787	IPI00295577
DVL1	0.00039302	hsa:1855	IPI00023100
NFKBIB	0.00039302	hsa:4793	IPI00161119
NEK2	0.00039302	hsa:4751	IPI00021331
C10orf82	0.00039302	hsa:143379	IPI00143752
ITGB2	0.00039302	hsa:3689	IPI00291792
ITGAD	0.00039302	hsa:3681	IPI00218987
ITIH2	0.00039302	hsa:3698	IPI00305461
CCNE1	0.000392778	hsa:898	IPI00031077
ARHGAP5	0.00039218	hsa:394	IPI00013988
BMI1	0.000391889	hsa:648	IPI00017299
NOS1	0.000390735	hsa:4842	IPI00217225
RAP2B	0.000390472	hsa:5912	IPI00018364
SH3KBP1	0.000389571	hsa:30011	IPI00294962
ARHGEF12	0.000389372	hsa:23365	IPI00339353
DOK3	0.000387406	hsa:79930	IPI00156649
STAT2	0.000387068	hsa:6773	IPI00004312
ARF3	0.000386225	hsa:377	IPI00215917
EGR1	0.000383584	hsa:1958	IPI00030227
RAB5B	0.000382683	hsa:5869	IPI00017344
JUB	0.00038261	hsa:84962	IPI00063605
DDEF1	0.000382608	hsa:50807	IPI00410303
CDC42EP3	0.000382378	hsa:10602	IPI00294391
CDC42EP1	0.000382378	hsa:11135	IPI00023605
CDC42EP2	0.000382378	hsa:10435	IPI00009533
TRIP10	0.000382378	hsa:9322	IPI00168849
CBL	0.000381424	hsa:867	IPI00027269
ACTR8	0.000381149	hsa:93973	IPI00025646
HNRNPR	0.000381149	hsa:10236	IPI00012074
CASP2	0.000380292	hsa:835	IPI00291570
WASF3	0.000379992	hsa:10810	IPI00299003
PRKD3	0.000379241	hsa:23683	IPI00015538
DDIT3	0.000378451	hsa:1649	IPI00019956
CCNA2	0.000378209	hsa:890	IPI00022865
RAB3A	0.000377918	hsa:5864	IPI00023504
MKNK1	0.000377642	hsa:8569	IPI00304048
TP73	0.000376478	hsa:7161	IPI00006160
ARHGAP17	0.000376059	hsa:55114	IPI00064767
MAPK7	0.000375638	hsa:5598	IPI00376860
ARHGEF11	0.000375058	hsa:9826	IPI00157442
MAST1	0.000373926	hsa:22983	IPI00027883
MAST3	0.000373926	hsa:23031	IPI00028932
HNRPA3	0.0003737	hsa:220988	IPI00419373
MYLK2	0.000372808	hsa:85366	IPI00221127
FAS	0.000372768	hsa:355	IPI00744894
RGS12	0.000372606	hsa:6002	IPI00024714
PLEC1	0.000372279	hsa:5339	IPI00014898
PRKCD	0.00037134	hsa:5580	IPI00329236
CDK4	0.000370428	hsa:1019	IPI00007811
EIF4H653994	0.000370017	hsa:7458	IPI00014263
PABPC4	0.000370017	hsa:8761	IPI00012726
RBM8A	0.000370017	hsa:9939	IPI00001757
FHL1	0.000370017	hsa:2273	IPI00647207
HIF1A	0.000369777	hsa:3091	IPI00003442
TNFRSF11B	0.000368942	hsa:4982	IPI00298362
DSG2	0.000367862	hsa:1829	IPI00028931
DSC2	0.000367862	hsa:1824	IPI00025846
RIPK3	0.000366318	hsa:11035	IPI00294938
GLI1	0.000365217	hsa:2735	IPI00027451
PSMD10	0.000365199	hsa:5716	IPI00003565
TRPV4	0.000364643	hsa:59341	IPI00168624
DNM3	0.000364203	hsa:26052	IPI00221332
TNKS	0.000364203	hsa:8658	IPI00021493
RARA	0.000363041	hsa:5914	IPI00020071
SIAH1	0.000362923	hsa:6477	IPI00396517
SGK	0.000362923	hsa:6446	IPI00297590
HLA-DQB1	0.000362923	hsa:3119	IPI00005186
HLA-DRB1	0.000362923	hsa:3123	unknown19
HCLS1	0.000361952	hsa:3059	IPI00026156
SMG1	0.000360817	hsa:23049	IPI00639874
GRIK2	0.000360407	hsa:2898	IPI00011396
GRIA1	0.000359916	hsa:2890	IPI00030880
DOK2	0.000359259	hsa:9046	IPI00022602
ATF3	0.000359241	hsa:467	IPI00002502
HNRPL	0.000359241	hsa:3191	IPI00465225
CENTD2	0.000359241	hsa:116985	IPI00479190
RNF126	0.000358851	hsa:55658	IPI00155562
TRAF7	0.000358851	hsa:84231	IPI00395631
MAP2K6	0.000358851	hsa:5608	IPI00003814
RNF183	0.000358726	hsa:138065	IPI00177673
SALL2	0.000358726	hsa:6297	IPI00144003
SIGIRR	0.000358623	hsa:59307	IPI00029155
STAM	0.000357645	hsa:8027	IPI00020178
ARHGAP8	0.000357632	hsa:23779	IPI00868745
MYL2	0.000356736	hsa:4633	IPI00216798
LMO4	0.000356355	hsa:8543	IPI00297604
SH2B3	0.000355942	hsa:10019	IPI00010821
ECT2	0.00035565	hsa:1894	IPI00787864
NCK2	0.000354975	hsa:8440	IPI00306531
TNFRSF10B	0.000354148	hsa:8795	IPI00296379
EIF2AK3	0.000353518	hsa:9451	IPI00303053
ERN1	0.00035342	hsa:2081	IPI00015974
ACTR1A	0.000352753	hsa:10121	IPI00029468
IGF1R	0.000352462	hsa:3480	IPI00027232
TRIM27	0.000350477	hsa:5987	IPI00426252
SNRP70	0.000349897	hsa:6625	IPI00290204
KLRD1	0.000348169	hsa:3824	IPI00012338
CALM3	0.000347874	hsa:808	unknown10
BMP4	0.000347874	hsa:652	IPI00292640
TNFRSF14	0.000347874	hsa:8764	IPI00024331
TNFRSF1B	0.000347874	hsa:7133	IPI00023501
TRIM31	0.000347776	hsa:11074	IPI00292397
ABLIM1	0.000347776	hsa:3983	IPI00329495
RAD23A	0.000347776	hsa:5886	IPI00008219
ZNF205	0.000347776	hsa:7755	IPI00029377
CDK9	0.000347776	hsa:1025	IPI00301923
MAP4K5	0.000347776	hsa:11183	IPI00294842
TAOK3	0.000347776	hsa:51347	IPI00410485
PPP1R12C	0.000347748	hsa:54776	IPI00443045
PPP1R12A	0.000347748	hsa:4659	IPI00183002
PTPN6	0.000347726	hsa:5777	IPI00218604
TRPC4	0.000346672	hsa:7223	IPI00002689
PRKD1	0.000346563	hsa:5587	IPI00782950
CFLAR	0.000345702	hsa:8837	IPI00007287
RAB11A	0.000345578	hsa:8766	IPI00429190
DDEF2	0.000345146	hsa:8853	IPI00022058
PRSS1	0.000344865	hsa:5644	IPI00011694
JDP2	0.000343981	hsa:122953	IPI00103731
ANK2	0.000343189	hsa:287	IPI00007834
DAB2	0.000342129	hsa:1601	IPI00179438
CCND1	0.000341818	hsa:595	IPI00028098
SHB	0.000341632	hsa:6461	IPI00604688
CALB2	0.000340984	hsa:794	IPI00027264
RB1CC1	0.000339778	hsa:9821	IPI00783392
ZBTB32	0.000339445	hsa:27033	IPI00003915
AKAP8L	0.000339346	hsa:26993	IPI00297455
SMAD9	0.000339107	hsa:4093	IPI00005223
SMAD5	0.000339107	hsa:4090	IPI00017730
THRB	0.000339107	hsa:7068	IPI00446999
FGD6	0.000339107	hsa:55785	IPI00419100
USP39	0.000339107	hsa:10713	IPI00419844
ELA1	0.000338845	hsa:1990	IPI00019729
SFPQ	0.000337458	hsa:6421	IPI00010740
NFATC2	0.000336842	hsa:4773	IPI00297845
ARMC6	0.000336667	hsa:93436	IPI00020196
GIPC1	0.000335925	hsa:10755	IPI00024705
MITF	0.000335583	hsa:4286	IPI00023896
WWC1	0.00033493	hsa:23286	IPI00217340
ATRX	0.000334267	hsa:546	IPI00297633
VPS41	0.000334267	hsa:27072	IPI00028051
GRM1	0.000334043	hsa:2911	IPI00012363
RAB3D	0.000333748	hsa:9545	IPI00032808
CLEC4M	0.000332826	hsa:10332	IPI00385903
RAB5C	0.000332826	hsa:5878	IPI00016339
ARL4D	0.000332826	hsa:379	IPI00027971
ARF4L	0.000332826	hsa:379	IPI00027971
ATF4	0.000332826	hsa:468	IPI00002503
ZFPM1	0.000332826	hsa:161882	IPI00217346
DOCK1	0.000332331	hsa:1793	IPI00015286
SHC2	0.000332191	hsa:25759	IPI00786975
FLNB	0.000331932	hsa:2317	IPI00289334
INVS	0.000331932	hsa:27130	IPI00034309
KSR1	0.000330492	hsa:8844	IPI00217124
KSR2	0.000330492	hsa:283455	IPI00414043
KRT19	0.000330492	hsa:3880	IPI00479145
RP6-213H19.1	0.000330492	hsa:51765	IPI00292827
PRKAG3	0.00033031	hsa:53632	IPI00220340
CCNL2	0.000329624	hsa:81669	IPI00066458
APPL1	0.000329355	hsa:26060	IPI00015836
NFE2L2	0.000329231	hsa:4780	IPI00000712
GIT2	0.000329134	hsa:9815	IPI00238218
STAP1	0.000328956	hsa:26228	IPI00015876
DAPP1	0.000328601	hsa:27071	IPI00384620
HNRPH3	0.000328526	hsa:3189	IPI00013877
MASP2	0.000328526	hsa:10747	IPI00294713
PIK3R3	0.00032846	hsa:8503	IPI00513745
PGR	0.000326863	hsa:5241	IPI00297419
GSK3B	0.000325985	hsa:2932	IPI00028570
DTX1	0.000325301	hsa:1840	IPI00004554
RAD23B	0.000325282	hsa:5887	IPI00008223
ARIH2	0.000325075	hsa:10425	IPI00007304
SH2D3C	0.000323767	hsa:10044	IPI00171093
HP	0.000323639	hsa:3240	IPI00431645
RHOD	0.000323639	hsa:29984	IPI00010841
SORBS2	0.000323373	hsa:8470	IPI00477876
RASD1	0.000323255	hsa:51655	IPI00007111
WIPF1	0.000323255	hsa:7456	IPI00418328
AP1B1	0.000322819	hsa:162	IPI00328257
AP4B1	0.000322819	hsa:10717	IPI00002150
ARHGAP26	0.000322816	hsa:23092	IPI00007913
CCNG1	0.000322523	hsa:900	IPI00021335
LRDD	0.000322159	hsa:55367	IPI00396438
PASK	0.000321856	hsa:23178	IPI00398824
CMA1	0.000320787	hsa:1215	IPI00013937
HNRNPA1	0.000320708	hsa:3178	IPI00215965
DBNL	0.000319176	hsa:28988	IPI00456925
KLK1	0.000319145	hsa:3816	IPI00304808
ZDHHC17	0.000318289	hsa:23390	IPI00216753
M-RIP	0.000317884	hsa:23164	IPI00305344
KIFAP3	0.000317854	hsa:22920	IPI00647465
AEBP2	0.000317777	hsa:121536	IPI00442167
SUZ12	0.000317777	hsa:23512	IPI00299526
SP3	0.000317777	hsa:6670	IPI00025807
RAB26	0.000317724	hsa:25837	IPI00419883
RAB37	0.000317724	hsa:326624	IPI00073180
CDC42EP5	0.000316962	hsa:148170	IPI00290570
PAK6	0.000316962	hsa:56924	IPI00024584
MARK4	0.000316962	hsa:57787	IPI00064797
HEATR2	0.000316314	hsa:54919	IPI00242630
WTIP	0.000315342	hsa:126374	IPI00045320
SORBS1	0.000315047	hsa:10580	IPI00186452
PRKAR2A	0.000314316	hsa:5576	IPI00219774
LCP2	0.000313679	hsa:3937	IPI00297169
CHEK1	0.000313138	hsa:1111	IPI00023664
SORBS3	0.000312153	hsa:10174	IPI00419847
RRAD	0.000311966	hsa:6236	IPI00375333
CSK	0.000310659	hsa:1445	IPI00013212
MST1R	0.000310379	hsa:4486	IPI00030273
IPO4	0.000310345	hsa:79711	IPI00156374
CTTN	0.00031016	hsa:2017	IPI00029601
CCND2	0.000310076	hsa:894	IPI00025810
YES1	0.000309255	hsa:7525	IPI00013981
AFAP1	0.000309058	hsa:60312	IPI00444138
HD	0.000308914	hsa:3064	IPI00002335
DAPK1	0.000308069	hsa:1612	IPI00745936
STAT6	0.000307992	hsa:6778	IPI00030782
DSG3	0.000307863	hsa:1830	IPI00031547
FIZ1	0.000307829	hsa:84922	IPI00045801
FAU	0.00030628	hsa:2197	IPI00397098
MMS19	0.000306055	hsa:64210	IPI00180322
RARB	0.000305402	hsa:5915	IPI00022989
LIMS2	0.000305291	hsa:55679	IPI00815737
GLI3	0.000305022	hsa:2737	IPI00018889
INPPL1	0.000304683	hsa:3636	IPI00016932
MAP4K4	0.000304591	hsa:9448	IPI00006752
ARF5	0.000304133	hsa:381	IPI00215919
BIN1	0.000303984	hsa:274	IPI00186966
MAFA	0.000302956	hsa:389692	IPI00169353
JUNB	0.000302901	hsa:3726	IPI00013439
WIPF2	0.000302758	hsa:147179	IPI00435947
SUMO3	0.000302728	hsa:6612	IPI00299147
ATF7IP	0.000302728	hsa:55729	IPI00795654
COL14A1	0.000302728	hsa:7373	IPI00176193
TNNI3K	0.000302728	hsa:51086	IPI00655547
SFRS7	0.000302728	hsa:6432	IPI00003377
SFRS2	0.000302728	hsa:6427	IPI00005978
KLF13	0.000302728	hsa:51621	IPI00219691
IL1RAP	0.000302728	hsa:3556	IPI00031789
CD209	0.000302728	hsa:30835	IPI00028136
CD72	0.000302728	hsa:971	IPI00010851
FBN2	0.000302728	hsa:2201	IPI00019439
NFASC	0.000302728	hsa:23114	IPI00513705
ZNF567	0.000302728	hsa:163081	IPI00640322
HAX1	0.000302728	hsa:10456	IPI00010440
CTLA4	0.000302728	hsa:1493	IPI00028559
ITGAX	0.000302728	hsa:3687	IPI00302270
ZNF33A	0.000302728	hsa:7581	IPI00299890
RAB35	0.000302728	hsa:11021	IPI00300096
GRASP	0.000302728	hsa:160622	IPI00333325
CDKN2B	0.000302728	hsa:1030	IPI00001563
PTPRJ	0.000302728	hsa:5795	IPI00847732
TRIM24	0.000302728	hsa:8805	IPI00005184
RAB11FIP3	0.000302728	hsa:9727	IPI00024426
NTRK3	0.000302728	hsa:4916	IPI00000824
NCAM1	0.000302728	hsa:4684	IPI00435020
RAB17	0.000302728	hsa:64284	IPI00007866
LRRK1	0.000302728	hsa:79705	IPI00747813
CALML3	0.000302728	hsa:810	IPI00216984
LINGO1	0.000302728	hsa:84894	IPI00465325
EHMT1	0.000302728	hsa:79813	IPI00015526
EEF1A1	0.000302728	hsa:1915	IPI00396485
RGNEF	0.000302728	hsa:64283	IPI00455803
UBQLN1	0.000302728	hsa:29979	IPI00099550
CCR7	0.000302728	hsa:1236	IPI00027687
IL6R	0.000302728	hsa:3570	IPI00031171
IL6ST	0.000302728	hsa:3572	IPI00297124
IL23R	0.000302728	hsa:149233	IPI00303045
IL12RB1	0.000302728	hsa:3594	IPI00001400
RAB27B	0.000302728	hsa:5874	IPI00010491
RING1	0.000302728	hsa:6015	IPI00641330
RNF2	0.000302728	hsa:6045	IPI00026993
HLA-C3106	0.000302728	hsa:3107	IPI00004657
HLA-A	0.000302728	hsa:3105	IPI00472882
SYT2	0.000302728	hsa:127833	IPI00219274
GLIS2	0.000302728	hsa:84662	IPI00000274
PDLIM1	0.000302728	hsa:9124	IPI00010414
IL22RA1	0.000302728	hsa:58985	IPI00297430
IGFBP3	0.000302728	hsa:3486	IPI00018305
TG	0.000302728	hsa:7038	IPI00306129
TNFRSF13B	0.000302728	hsa:23495	IPI00018362
TNFRSF17	0.000302728	hsa:608	IPI00293877
MEP1A	0.000302728	hsa:4224	IPI00004372
ZFP64	0.000302728	hsa:55734	IPI00018906
LETM1	0.000302728	hsa:3954	IPI00017592
PPP2R3A	0.000302728	hsa:5523	IPI00029144
UBTD1	0.000302728	hsa:80019	IPI00017227
PLCD4	0.000302728	hsa:84812	IPI00013745
FRAP1	0.000302728	hsa:2475	IPI00031410
BCAM	0.000302728	hsa:4059	IPI00002406
ANKRA2	0.000302728	hsa:57763	IPI00011902
BMP5	0.000302728	hsa:653	IPI00024886
EDAR	0.000302728	hsa:10913	IPI00007051
TNFRSF11A	0.000302728	hsa:8792	IPI00021968
EDA2R	0.000302728	hsa:60401	IPI00029116
GDF5	0.000302728	hsa:8200	IPI00015522
RHOB	0.000302728	hsa:388	IPI00000041
KRT1	0.000302728	hsa:3848	IPI00220327
MYST3	0.000302728	hsa:7994	IPI00023340
PLEKHO1	0.000302708	hsa:51177	IPI00016877
MAZ	0.000302708	hsa:4150	IPI00869267
HNRNPA2B1	0.000302708	hsa:3181	IPI00396378
ARNT	0.000302708	hsa:405	IPI00514749
U2AF2	0.000302557	hsa:11338	IPI00031556
PPARG	0.00030213	hsa:5468	IPI00794250
CARD11	0.000301806	hsa:84433	IPI00869011
NCKIPSD	0.000301335	hsa:51517	IPI00009319
CNKSR2	0.000301103	hsa:22866	IPI00435208
MICAL1	0.000299966	hsa:64780	IPI00157757
SYNJ1	0.000299666	hsa:8867	IPI00012441
COPB1	0.000299282	hsa:1315	IPI00295851
TICAM251014	0.000298428	hsa:353376	IPI00428967
TICAM1	0.000298428	hsa:148022	IPI00398285
PLD1	0.000298334	hsa:5337	IPI00012865
CABLES1	0.000296669	hsa:91768	IPI00291427
CABLES2	0.000296669	hsa:81928	IPI00030512
SLA	0.00029588	hsa:6503	IPI00009499
SYTL1	0.000295838	hsa:84958	IPI00217789
NEK9	0.000295823	hsa:91754	IPI00301609
RRP12	0.000294692	hsa:23223	IPI00101186
DOK5	0.000294256	hsa:55816	IPI00020443
SH3BP157026	0.000293278	hsa:23616	IPI00456744
RAN	0.000292637	hsa:5901	IPI00643041
CASP4	0.000292321	hsa:837	IPI00027725
LIMA1	0.000292277	hsa:51474	IPI00008918
MATR3	0.000292059	hsa:9782	IPI00017297
ANK3	0.000291562	hsa:288	IPI00472779
BLNK	0.00029124	hsa:29760	IPI00002434
GRIA2	0.000290779	hsa:2891	IPI00030882
PRKACB	0.000290382	hsa:5567	IPI00395654
CTNND2	0.000286512	hsa:1501	IPI00301317
SCRIB	0.00028587	hsa:23513	IPI00425560
WT1	0.00028552	hsa:7490	IPI00215679
GRAP2	0.000285229	hsa:9402	IPI00026928
THRA	0.000284698	hsa:7067	IPI00022991
GTF2H2	0.000284698	hsa:2966	IPI00426640
SH2D1A	0.00028447	hsa:4068	IPI00032401
NEDD4L	0.000284442	hsa:23327	IPI00640924
RNF31	0.000283662	hsa:55072	IPI00094740
ZNRF3	0.000283662	hsa:84133	IPI00853368
RCHY1	0.000283662	hsa:25898	IPI00289787
MID2	0.000283662	hsa:11043	IPI00067350
ELMO2	0.000283282	hsa:63916	IPI00260090
SNTB1	0.000282832	hsa:6641	IPI00026059
MAP2K4	0.000282614	hsa:6416	IPI00024674
KIR3DL1	0.000281955	hsa:3811	IPI00871440
PKP2	0.00028194	hsa:5318	IPI00005264
SAAL1	0.00028194	hsa:113174	IPI00304935
PRKCQ	0.00028194	hsa:5588	IPI00029196
NONO	0.000281217	hsa:4841	IPI00304596
ZNF7	0.000279505	hsa:7553	IPI00012527
RFP	0.00027925	hsa:5987	IPI00426252
CDGAP	0.000279158	hsa:57514	IPI00297288
EFS	0.000278749	hsa:10278	IPI00011652
MAPK11	0.00027865	hsa:5600	IPI00019473
MAPK10	0.00027865	hsa:5602	IPI00023547
PER3	0.00027865	hsa:8863	IPI00010692
PER1	0.00027865	hsa:5187	IPI00440484
AXL	0.000278568	hsa:558	IPI00397361
RUFY1	0.000278526	hsa:80230	IPI00744637
CDC42EP4	0.000277851	hsa:23580	IPI00015894
EDARADD	0.00027671	hsa:128178	IPI00103484
LRRC7	0.000276523	hsa:57554	IPI00426267
CDK5	0.000276153	hsa:1020	IPI00023530
KLK6	0.00027564	hsa:5653	IPI00023845
GLS	0.000275424	hsa:2744	IPI00289159
NFATC4	0.000275083	hsa:4776	IPI00292684
CEBPA	0.000274753	hsa:1050	IPI00292025
ACTA2	0.000274332	hsa:59	IPI00008603
ABI2	0.000273917	hsa:10152	IPI00442210
NR2F2	0.000273647	hsa:7026	IPI00028611
LIMD1	0.000273647	hsa:8994	IPI00003369
ZNF107	0.000273647	hsa:51427	IPI00008208
SH3GL1	0.000272631	hsa:6455	IPI00019169
SGK3	0.000272631	hsa:23678	IPI00655852
ULK2	0.000272631	hsa:9706	IPI00479399
MERTK	0.000272631	hsa:10461	IPI00029756
ARHGEF15	0.000272631	hsa:22899	IPI00455852
NGEF	0.000272631	hsa:25791	IPI00166928
IL1RL2	0.000272631	hsa:8808	IPI00795930
IL18RAP	0.000272631	hsa:8807	IPI00021998
TAOK1	0.000272631	hsa:57551	IPI00002232
CRIP1	0.000272631	hsa:1396	IPI00215611
CDK3	0.000272631	hsa:1018	IPI00023503
XRCC6	0.000272631	hsa:2547	IPI00644712
TNNC2	0.000272631	hsa:7125	IPI00219796
C4A	0.000272631	hsa:720	IPI00874094
TNFRSF13C	0.000272631	hsa:115650	IPI00045337
YY1	0.000272631	hsa:7528	IPI00014513
MYL9	0.000272631	hsa:10398	IPI00220278
S100P	0.000272631	hsa:6286	IPI00017526
HLA-DRB53123	0.000272631	hsa:3127	IPI00746734
HLA-DPB1	0.000272631	hsa:3115	IPI00472206
SP4	0.000272631	hsa:6671	IPI00025805
PCSK5	0.000272631	hsa:5125	IPI00294862
DOK6	0.00027184	hsa:220164	IPI00400860
HIVEP3	0.000271506	hsa:59269	IPI00328089
RAB8A	0.000271456	hsa:4218	IPI00028481
NFATC3	0.000270517	hsa:4775	IPI00030369
PDPK1	0.00027051	hsa:5170	IPI00002538
UNC45A	0.000269878	hsa:55898	IPI00072534
NFKBIE	0.000269429	hsa:4794	IPI00442458
ARHGAP27	0.000267525	hsa:201176	IPI00645265
CCNE2	0.00026741	hsa:9134	IPI00014085
UNC13B	0.000267146	hsa:10497	IPI00478689
CTRB1	0.000266611	hsa:1504	IPI00015133
UBL4A	0.000266261	hsa:8266	IPI00005658
CAMK2G	0.000265493	hsa:818	IPI00334344
AKT2	0.000265302	hsa:208	IPI00012870
KLK3	0.000264969	hsa:354	IPI00010858
ARHGEF2	0.000264867	hsa:9181	IPI00472160
CDC2L1	0.000264867	hsa:984	IPI00215999
OXSR1	0.000264867	hsa:9943	IPI00010080
HNRPD	0.000263972	hsa:3184	IPI00028888
KIR3DL2	0.000263855	hsa:3812	IPI00302352
CAPN3	0.000262049	hsa:825	IPI00025819
TES	0.000262049	hsa:26136	IPI00024097
DEF6	0.000261877	hsa:50619	IPI00004924
ABL2	0.000261812	hsa:27	IPI00329488
SYT6	0.000261807	hsa:148281	IPI00180851
HNRNPA0	0.000261407	hsa:10949	IPI00011913
ARFRP1	0.000261079	hsa:10139	IPI00015178
PSCDBP	0.000261079	hsa:9595	IPI00003591
SFRS5	0.00026042	hsa:6430	IPI00012341
SH2D2A	0.000260253	hsa:9047	IPI00099806
MIST	0.000260253	hsa:116449	IPI00185667
NFAM1	0.000258981	hsa:150372	IPI00168743
TYROBP	0.000258981	hsa:7305	IPI00015144
PROC	0.00025895	hsa:5624	IPI00021817
PHLDA3	0.000258767	hsa:23612	IPI00329599
PPARGC1A	0.000258081	hsa:10891	IPI00033138
STK4	0.000257582	hsa:6789	IPI00011488
IGFBP7	0.000257582	hsa:3490	IPI00016915
BLR1	0.000257582	hsa:643	IPI00027955
CCR9	0.000257582	hsa:10803	IPI00009902
PLXNB2	0.000257582	hsa:23654	IPI00853369
PLXNB3	0.000257582	hsa:5365	IPI00155729
STK16	0.000257582	hsa:8576	IPI00872027
SPTBN2	0.000257582	hsa:6712	IPI00012645
MALT1	0.000257582	hsa:10892	IPI00009540
BMP7	0.000257582	hsa:655	IPI00550949
BMP2	0.000257582	hsa:650	IPI00025069
PKP4	0.000257582	hsa:8502	IPI00021076
INHBE	0.000257582	hsa:83729	IPI00011036
INHA	0.000257582	hsa:3623	IPI00007080
GNG2	0.000257582	hsa:54331	IPI00470619
ATM	0.000257582	hsa:472	IPI00298306
CHP	0.000257582	hsa:11261	IPI00218924
CAMK2N2	0.000257582	hsa:94032	IPI00045539
BCL6	0.00025731	hsa:604	IPI00012820
TPR	0.00025731	hsa:7175	IPI00742682
NR5A1	0.00025731	hsa:2516	IPI00012446
CALCOCO1	0.00025731	hsa:57658	IPI00011232
KLF11	0.00025731	hsa:8462	IPI00024692
NCOA1	0.00025731	hsa:8648	IPI00470490
FREQ	0.0002557	hsa:23413	IPI00219110
RCVRN	0.0002557	hsa:5957	IPI00219720
CAPN2	0.0002557	hsa:824	IPI00289758
RAB25	0.000255285	hsa:57111	IPI00027993
RAB11B	0.000255285	hsa:9230	IPI00020436
ARF4	0.000255285	hsa:378	IPI00215918
RASA3	0.000254876	hsa:22821	IPI00032267
ZBTB25	0.000253515	hsa:7597	IPI00217777
ZNF46	0.000253515	hsa:7597	IPI00217777
ATF7	0.000253515	hsa:11016	IPI00015147
MYH2	0.000250212	hsa:4620	IPI00007856
FES	0.000250057	hsa:2242	IPI00294344
TP53BP2	0.000250021	hsa:7159	IPI00337588
PTBP1	0.000249403	hsa:5725	IPI00179964
KCNH2	0.000249403	hsa:3757	IPI00029662
IL2RG	0.000249164	hsa:3561	IPI00012899
ARL1	0.000249017	hsa:400	IPI00219518
MAPRE2	0.000249017	hsa:10982	IPI00003420
WWC3	0.000249017	hsa:55841	IPI00395925
SLC25A12	0.000249017	hsa:8604	IPI00386271
EHD4	0.000249017	hsa:30844	IPI00005578
RFXANK	0.000249017	hsa:8625	IPI00022520
BRSK1	0.000248917	hsa:84446	IPI00148020
BRSK2	0.000248917	hsa:9024	IPI00744296
COPG2114960	0.000248553	hsa:26958	IPI00002557
NCAPG2	0.000248553	hsa:54892	IPI00797030
MAPK12	0.000248553	hsa:6300	IPI00296283
ACVR1C	0.000248553	hsa:130399	IPI00302552
TNFRSF10D	0.000248553	hsa:8793	IPI00294516
TNFRSF10C	0.000248553	hsa:8794	IPI00021970
HRH4	0.000248553	hsa:59340	IPI00023596
CRIP2	0.000248553	hsa:1397	IPI00006034
KLRC2	0.000248553	hsa:3822	IPI00291660
KLRC1	0.000248553	hsa:3821	IPI00001517
DOCK3	0.00024793	hsa:1795	IPI00217985
AHNAK	0.000247094	hsa:79026	IPI00021812
CCDC88A	0.000247094	hsa:55704	IPI00171134
SLA2	0.000247054	hsa:84174	IPI00030447
CHN2	0.000245601	hsa:1124	IPI00428671
WEE1	0.000244852	hsa:7465	IPI00025830
PKMYT1	0.000244852	hsa:9088	IPI00384765
ADCY3	0.000244605	hsa:109	IPI00028513
COPG	0.00024408	hsa:22820	IPI00783982
PUF60	0.00024408	hsa:22827	IPI00069750
APBB1	0.000243789	hsa:322	IPI00783577
IBTK	0.000242799	hsa:25998	IPI00792333
RAB3C	0.000242533	hsa:115827	IPI00061114
ARL3	0.000242533	hsa:403	IPI00003327
ARL15	0.000242533	hsa:54622	IPI00005163
ARFRP2	0.000242533	hsa:54622	IPI00005163
FGFRL1	0.000242533	hsa:53834	IPI00296561
PARK2	0.000242533	hsa:5071	IPI00005254
ATF5	0.000242533	hsa:22809	IPI00032057
CEACAM3	0.000242533	hsa:1084	IPI00027411
RPH3A	0.000242533	hsa:22895	IPI00032227
CEACAM8	0.000242533	hsa:1088	IPI00013972
CEACAM6	0.000242533	hsa:4680	IPI00027412
KIR2DL4	0.000242533	hsa:3805	IPI00871481
ARNTL	0.000242533	hsa:406	IPI00412162
SFRS6	0.000242362	hsa:6431	IPI00012345
SFRS3	0.000242362	hsa:6428	IPI00010204
SAFB	0.000242362	hsa:6294	IPI00300631
U2AF1	0.000242362	hsa:7307	IPI00005613
SFRS4	0.000242362	hsa:6429	IPI00000015
C20orf42	0.000242362	hsa:55612	IPI00304754
FGD1	0.000241835	hsa:2245	IPI00024312
ANKZF1	0.000241835	hsa:55139	IPI00335437
CTTNBP2	0.000241835	hsa:83992	IPI00103869
RAB6A	0.000241359	hsa:5870	IPI00023526
CSNK1A1	0.000240055	hsa:1452	IPI00183400
KIDINS220	0.000239495	hsa:57498	IPI00384909
DOCK2	0.000239495	hsa:1794	IPI00022449
HEXIM2	0.000239388	hsa:124790	IPI00180465
HTATSF1	0.000239388	hsa:27336	IPI00013788
NR2E3	0.000239388	hsa:10002	IPI00001888
ZMYM6	0.000239388	hsa:9204	IPI00827877
CCNT1	0.000239388	hsa:904	IPI00030247
FGR	0.000238343	hsa:2268	IPI00016871
ACTR3B	0.000238294	hsa:57180	IPI00872364
NCOA2	0.000238294	hsa:10499	IPI00018251
G3BP2	0.000238233	hsa:9908	IPI00009057
TIRAP	0.000238233	hsa:114609	IPI00718966
TLR6	0.000238233	hsa:10333	IPI00294125
ARFGAP1	0.000238233	hsa:55738	IPI00175169
GCN1L1	0.000238233	hsa:10985	IPI00001159
HEATR3	0.000238233	hsa:55027	IPI00100984
TNPO2	0.000238233	hsa:30000	IPI00409698
ATP6V1H	0.000238233	hsa:51606	IPI00296191
C1S	0.000238233	hsa:716	IPI00744502
C1R	0.000238233	hsa:715	IPI00791901
KIR2DL1	0.000238145	hsa:3802	IPI00302335
KIR2DL2	0.000238145	hsa:3803	IPI00019883
KIR2DL3	0.000238145	hsa:3804	IPI00719576
KIR2DS4	0.000238145	hsa:3809	IPI00816305
KIR2DS2	0.000238145	hsa:3807	IPI00873250
KIR2DS1	0.000238145	hsa:3806	unknown9
KRT17	0.000238139	hsa:3872	IPI00450768
SH2D3A	0.000238139	hsa:10045	IPI00305020
TNS4	0.000238139	hsa:84951	IPI00170752
MYH1	0.000238111	hsa:4619	IPI00025879
OCRL	0.000238042	hsa:4952	IPI00873093
RALGPS1	0.000238042	hsa:9649	IPI00329517
RASSF1	0.000238042	hsa:11186	IPI00221057
RAPSN	0.000238042	hsa:5913	IPI00828059
HSPBP1	0.000237468	hsa:23640	IPI00100748
GRLF1	0.000236591	hsa:2909	IPI00334715
FARP2	0.000236591	hsa:9855	IPI00744221
AFAP1L2	0.000236591	hsa:84632	IPI00181905
PPARD	0.000236591	hsa:5467	IPI00009330
DGKA	0.000236591	hsa:1606	IPI00333143
SH3PXD2A	0.000236591	hsa:9644	IPI00640092
TENC1	0.000236114	hsa:23371	IPI00465295
SOCS5	0.000235009	hsa:9655	IPI00022271
DTX2	0.000235009	hsa:113878	IPI00292746
LRP5	0.000235009	hsa:4041	IPI00744811
ITGB3	0.000235009	hsa:3690	IPI00303283
JAG1	0.000235009	hsa:182	IPI00099650
LRP1	0.000235009	hsa:4035	IPI00020557
PYCARD	0.000235009	hsa:29108	IPI00001699
APAF1	0.000235009	hsa:317	IPI00023630
NOD1	0.000235009	hsa:10392	IPI00005776
NLRC4	0.000235009	hsa:58484	IPI00293227
CASP5	0.000235009	hsa:838	IPI00873979
RIN1	0.000234549	hsa:9610	IPI00014454
BCAR3	0.000234549	hsa:8412	IPI00179053
SH2D1B	0.000234549	hsa:117157	IPI00023755
SUPT6H	0.000234549	hsa:6830	IPI00784161
CNN1	0.000234397	hsa:1264	IPI00021264
CNN3	0.000234397	hsa:1266	IPI00216682
SNX26	0.000234397	hsa:115703	IPI00549274
MYH8	0.000234325	hsa:4626	IPI00302329
CCNB3	0.000234325	hsa:85417	IPI00152849
HSH2D	0.000233682	hsa:84941	IPI00657885
GRIA3	0.000233257	hsa:2892	IPI00298700
PLCE1	0.000233077	hsa:51196	IPI00791109
MELK	0.000232501	hsa:9833	IPI00006471
TNS1	0.000232405	hsa:7145	IPI00384868
RET	0.000231617	hsa:5979	IPI00013983
IFNAR1	0.00023097	hsa:3454	IPI00012877
GRAP	0.00023097	hsa:10750	IPI00013864
MAPKAPK2	0.000230494	hsa:9261	IPI00026054
RASGRF1	0.000230494	hsa:5923	IPI00016784
MCF2	0.000230494	hsa:4168	IPI00339309
SNX9	0.000230494	hsa:51429	IPI00001883
NR4A2	0.000230494	hsa:4929	IPI00018033
NR4A3	0.000230494	hsa:8013	IPI00328269
RASGEF1C	0.000230494	hsa:255426	IPI00300415
KLK5	0.000230494	hsa:25818	IPI00032464
PRSS2	0.000230494	hsa:5645	IPI00011695
PRSS3	0.000230494	hsa:5646	IPI00015614
MST1	0.000230494	hsa:4485	IPI00292218
CTRC	0.000230494	hsa:11330	IPI00018553
CTRL	0.000230494	hsa:1506	IPI00643847
KLK13	0.000230494	hsa:26085	IPI00007726
CFD	0.000230494	hsa:1675	IPI00165972
ARHGAP21	0.000229516	hsa:57584	IPI00867539
MATK	0.000229516	hsa:4145	IPI00000868
LPXN	0.000229516	hsa:9404	IPI00299066
KPNA1	0.000229437	hsa:3836	IPI00303292
SYT9	0.000229437	hsa:143425	IPI00386377
SYT11	0.000229437	hsa:23208	IPI00027875
PSCD1	0.000229186	hsa:9267	IPI00478608
ESRRA	0.000229186	hsa:2101	IPI00005717
ADCY7	0.000229186	hsa:113	IPI00020920
KLF5	0.000229186	hsa:688	IPI00015934
PLK3	0.000228852	hsa:1263	IPI00304186
PLK1	0.000228852	hsa:5347	IPI00021248
ACR	0.000228852	hsa:49	IPI00289614
MDM4	0.000227484	hsa:4194	IPI00005170
SYVN1	0.000227484	hsa:84447	IPI00166996
MARCH_7	0.000227484	hsa:64844	IPI00010195
C1orf164	0.000227484	hsa:55182	IPI00514161
TRIM22	0.000227484	hsa:10346	IPI00477812
ZNF423	0.000227484	hsa:23090	IPI00100660
SNAI1	0.000227004	hsa:6615	IPI00000757
LTK	0.000226581	hsa:4058	IPI00021365
FLT3	0.000224475	hsa:2322	IPI00748391
PTPN11	0.000218373	hsa:5781	IPI00658023
STS-1	0.000218373	hsa:84959	IPI00154910
OSTF1	0.000218373	hsa:26578	IPI00414836
CDKL2	0.000218373	hsa:8999	IPI00022541
EPHB6	0.000218373	hsa:2051	IPI00005222
CSF1R	0.000218373	hsa:1436	IPI00011218
KIT	0.000218373	hsa:3815	IPI00022296
EPHA2	0.000218373	hsa:1969	IPI00021267
EIF2AK1	0.000218079	hsa:27102	IPI00328149
PRKCH	0.00021708	hsa:5583	IPI00031610
DDR1	0.00021708	hsa:780	IPI00001477
EIF4EBP1	0.000212436	hsa:1978	IPI00002569
EIF4EBP3	0.000212436	hsa:8637	IPI00021476
EIF4EBP2	0.000212436	hsa:1979	IPI00002570
IGHG1	0.000212436	hsa:3500	IPI00829944
BIRC5	0.000212436	hsa:332	IPI00006210
BIRC6	0.000212436	hsa:57448	IPI00299635
BIRC7	0.000212436	hsa:79444	IPI00152993
HLA-DMA	0.000212436	hsa:3108	IPI00291924
IFNG	0.000212436	hsa:3458	IPI00307209
NAIP	0.000212436	hsa:4671	IPI00011547
BIRC8	0.000212436	hsa:112401	IPI00102423
HLA-DQA1	0.000212436	hsa:3117	IPI00289658
HLA-DPA1	0.000212436	hsa:3113	IPI00021711
HLA-DRA	0.000212436	hsa:3122	IPI00005171
LMOD1	0.000212436	hsa:25802	IPI00844008
IL10	0.000212436	hsa:3586	IPI00026102
IL22	0.000212436	hsa:50616	IPI00008372
IL28A	0.000212436	hsa:282616	IPI00218010
IL19	0.000212436	hsa:29949	IPI00028480
IL20	0.000212436	hsa:50604	IPI00000048
IL24	0.000212436	hsa:11009	IPI00011399
CTNNBIP1	0.000212436	hsa:56998	IPI00025001
NOL3	0.000212436	hsa:8996	IPI00105916
INCA	0.000212436	hsa:440068	unknown2
COP1	0.000212436	hsa:114769	IPI00554741
CRADD	0.000212436	hsa:8738	IPI00020364
TAGLN2	0.000212436	hsa:8407	IPI00550363
CNN2	0.000212436	hsa:1265	IPI00015262
SYNE2	0.000212436	hsa:23224	IPI00239405
IQGAP2	0.000212436	hsa:10788	IPI00299048
TAGLN	0.000212436	hsa:6876	IPI00216138
PARVA	0.000212436	hsa:55742	IPI00018963
GAS2	0.000212436	hsa:2620	IPI00015130
SMTN	0.000212436	hsa:6525	IPI00024007
NLRP1	0.000212436	hsa:22861	IPI00328123
NLRP2	0.000212436	hsa:55655	IPI00016480
LRP2	0.000212436	hsa:4036	IPI00024292
IGFBP4	0.000212436	hsa:3487	IPI00305380
NOV	0.000212436	hsa:4856	IPI00011140
IGFBP5	0.000212436	hsa:3488	IPI00029236
IGFBP6	0.000212436	hsa:3489	IPI00029235
IGFBP2	0.000212436	hsa:3485	IPI00297284
IGFBP1	0.000212436	hsa:3484	IPI00031086
CTSL1	0.000212436	hsa:1514	IPI00012887
BTRC	0.000212436	hsa:8945	IPI00413142
PTPN2	0.000212436	hsa:5771	IPI00219695
PTPN14	0.000212436	hsa:5784	IPI00018914
PTPRZ1	0.000212436	hsa:5803	IPI00216283
PTPN1	0.000212436	hsa:5770	IPI00297261
PTP4A3	0.000212436	hsa:11156	IPI00289328
NOG	0.000212436	hsa:9241	IPI00012361
BCL10	0.000212436	hsa:8915	IPI00022477
RAET1G	0.000212436	hsa:353091	IPI00433027
RAET1E	0.000212436	hsa:135250	IPI00154722
ULBP3	0.000212436	hsa:79465	IPI00001602
THPO	0.000212436	hsa:7066	IPI00218254
EPO	0.000212436	hsa:2056	IPI00307226
TNNI1	0.000212436	hsa:7135	IPI00453474
TNNI3	0.000212436	hsa:7137	IPI00244346
TNNI2	0.000212436	hsa:7136	IPI00216236
TNNT2	0.000212436	hsa:7139	IPI00021292
TNNT1	0.000212436	hsa:7138	IPI00395442
PKP1	0.000212436	hsa:5317	IPI00071509
PKP3	0.000212436	hsa:11187	IPI00026952
TGFB3	0.000212436	hsa:7043	IPI00021780
TGFB2	0.000212436	hsa:7042	IPI00235354
CSE1L	0.000212436	hsa:1434	IPI00022744
USP7	0.000212436	hsa:7874	IPI00003965
PTPRM	0.000212436	hsa:5797	IPI00293849
PTPRK	0.000212436	hsa:5796	IPI00015756
PTPRU	0.000212436	hsa:10076	IPI00023197
PTPRF	0.000212436	hsa:5792	IPI00107831
SERPINA3	0.000212436	hsa:12	IPI00847635
SERPINE1	0.000212436	hsa:5054	IPI00007118
SERPINC1	0.000212436	hsa:462	IPI00032179
SERPING1	0.000212436	hsa:710	IPI00291866
SERPINB13	0.000212436	hsa:5275	IPI00006560
SERPINI1	0.000212436	hsa:5274	IPI00016150
SERPINF2	0.000212436	hsa:5345	IPI00029863
SERPINB6	0.000212436	hsa:5269	IPI00749398
SERPINA5	0.000212436	hsa:5104	IPI00007221
SERPINB8	0.000212436	hsa:5271	IPI00032134
SERPINE2	0.000212436	hsa:5270	IPI00009890
SERPIND1	0.000212436	hsa:3053	IPI00292950
SERPINB2	0.000212436	hsa:5055	IPI00007117
TNFRSF19	0.000212436	hsa:55504	IPI00100067
BMP6	0.000212436	hsa:654	IPI00024887
INHBB	0.000212436	hsa:3625	IPI00297026
INHBC	0.000212436	hsa:3626	IPI00023314
GDF9	0.000212436	hsa:2661	IPI00029127
AMH	0.000212436	hsa:268	IPI00008577
GDF6	0.000212436	hsa:392255	IPI00419815
BMP15	0.000212436	hsa:9210	IPI00001485
GDF11	0.000212436	hsa:10220	IPI00030111
LYST	0.000212436	hsa:1130	IPI00796450
COIL	0.000212436	hsa:8161	IPI00006442
CIAO1	0.000212436	hsa:9391	IPI00008791
TBL1X	0.000212436	hsa:6907	IPI00218132
GBL	0.000212436	hsa:64223	IPI00420058
RGS16	0.000212436	hsa:6004	IPI00289948
RGS9	0.000212436	hsa:8787	IPI00027385
RGS20	0.000212436	hsa:8601	IPI00008802
RGS18	0.000212436	hsa:64407	IPI00016825
RGS19	0.000212436	hsa:10287	IPI00028108
RGS10	0.000212436	hsa:6001	IPI00013454
RGS7	0.000212436	hsa:6000	IPI00028457
RGS4	0.000212436	hsa:5999	IPI00028112
RGS13	0.000212436	hsa:6003	IPI00024710
RGS5	0.000212436	hsa:8490	IPI00183077
RGS2	0.000212436	hsa:5997	IPI00013177
RGS1	0.000212436	hsa:5996	IPI00873849
SNX13	0.000212436	hsa:23161	IPI00478181
ARVCF	0.000212436	hsa:421	IPI00010490
TNFSF13B	0.000212436	hsa:10673	IPI00031802
TNFSF13	0.000212436	hsa:8741	unknown4
C4BPA	0.000212436	hsa:722	IPI00021727
CFH	0.000212436	hsa:3075	IPI00029739
CR1	0.000212436	hsa:1378	IPI00039288
CR2	0.000212436	hsa:1380	IPI00292859
CFHR3	0.000212436	hsa:10878	IPI00027507
C2	0.000212436	hsa:717	IPI00303963
CFHR5	0.000212436	hsa:81494	IPI00843942
CFHR4	0.000212436	hsa:10877	IPI00021578
MASP1	0.000212436	hsa:5648	IPI00299307
PAPPA	0.000212436	hsa:5069	IPI00001869
CFB	0.000212436	hsa:629	IPI00019591
CD46	0.000212436	hsa:4179	IPI00012035
C7	0.000212436	hsa:730	IPI00296608
C6	0.000212436	hsa:729	IPI00009920
CBLB	0.000212436	hsa:868	IPI00292856
AGT	0.000212436	hsa:183	IPI00032220
SERPINA4	0.000212436	hsa:5267	IPI00328609
SERPINA1	0.000212436	hsa:5265	IPI00553177
SERPINB1	0.000212436	hsa:1992	IPI00027444
SERPINB9	0.000212436	hsa:5272	IPI00032139
SERPINA10	0.000212436	hsa:51156	IPI00007199
TNFSF8	0.000212436	hsa:944	IPI00031715
FASLG	0.000212436	hsa:356	IPI00007577
TNF	0.000212436	hsa:7124	IPI00001671
EDA	0.000212436	hsa:1896	IPI00216144
TNFSF11	0.000212436	hsa:8600	IPI00023732
LTA	0.000212436	hsa:4049	IPI00001670
LTB	0.000212436	hsa:4050	IPI00032334
TNFSF10	0.000212436	hsa:8743	IPI00747054
CD40LG	0.000212436	hsa:959	IPI00024686
TNFSF15	0.000212436	hsa:9966	IPI00021380
TNFSF14	0.000212436	hsa:8740	IPI00307531
TNFSF12	0.000212436	hsa:8742	IPI00021900
CD70	0.000212436	hsa:970	IPI00031713
TNFSF4	0.000212436	hsa:7292	IPI00011974
TNFSF9	0.000212436	hsa:8744	IPI00013301
TNFSF18	0.000212436	hsa:8995	IPI00009195
RHOJ	0.000212436	hsa:57381	IPI00027952
HLA-G	0.000212436	hsa:3135	IPI00015988
HLA-E	0.000212436	hsa:3133	IPI00830076
MICB	0.000212436	hsa:4277	IPI00640150
MICA	0.000212436	hsa:4276	unknown7
RAPGEF3	0.000212436	hsa:10411	IPI00871947
USP13	0.000212436	hsa:8975	IPI00024401
HOOK2	0.000212436	hsa:29911	IPI00002432
CBLC	0.000212436	hsa:23624	IPI00008459
EGF	0.000212436	hsa:1950	IPI00000073
Rgr	0.000212436	hsa:266747	IPI00744438
GEFT	0.000212436	hsa:115557	IPI00829805
MCF2L	0.000212436	hsa:23263	IPI00477099
AKAP13	0.000212436	hsa:11214	IPI00329783
PLEKHG2	0.000212436	hsa:64857	IPI00303373
ARHGEF3	0.000212436	hsa:50650	IPI00020949
ARHGEF18	0.000212436	hsa:23370	IPI00480141
F12	0.000212436	hsa:2161	IPI00019581
GATA2	0.000212436	hsa:2624	IPI00012900
FST	0.000212436	hsa:10468	IPI00021081
ZBTB7A	0.000212436	hsa:51341	IPI00026317
GATA3	0.000212436	hsa:2625	IPI00012901
FSTL3	0.000212436	hsa:10272	IPI00025155
RERE	0.000212436	hsa:473	IPI00185027
ZNF167	0.000212436	hsa:55888	IPI00479927
ZNF408	0.000212436	hsa:79797	IPI00015481
GATA1	0.000212436	hsa:2623	IPI00013999
HTRA1	0.000212436	hsa:5654	IPI00003176
ZNF165	0.000212436	hsa:7718	IPI00029075
ZNF232	0.000212436	hsa:7775	IPI00220290
ZNF193	0.000212436	hsa:7746	IPI00007330
GATA4	0.000212436	hsa:2626	IPI00020064
WFIKKN2	0.000212436	hsa:124857	IPI00152847
ZNF33B	0.000212436	hsa:7582	IPI00168604
ZNF250	0.000212436	hsa:58500	IPI00643611
RALBP1	0.000212436	hsa:10928	IPI00009544
GMIP	0.000212436	hsa:51291	IPI00292376
RAB8B	0.000212436	hsa:51762	IPI00024282
ARHGAP29	0.000212436	hsa:9411	IPI00152011
RASD2	0.000212436	hsa:23551	IPI00304150
ERAS	0.000212436	hsa:3266	IPI00375882
CTGF	0.000212436	hsa:1490	IPI00020977
WISP2	0.000212436	hsa:8839	IPI00022052
RHEB	0.000212436	hsa:6009	IPI00016669
LAMA5	0.000212436	hsa:3911	IPI00783665
RASGRP4	0.000212436	hsa:115727	IPI00291367
RASGRP1	0.000212436	hsa:10125	IPI00024733
RASGRP2	0.000212436	hsa:10235	IPI00329757
ARHGEF5	0.000212436	hsa:7984	IPI00418545
ARHGEF4	0.000212436	hsa:50649	IPI00154201
RGL1	0.000212436	hsa:23179	IPI00396431
RAPGEF4	0.000212436	hsa:11069	IPI00329560
RAPGEF5	0.000212436	hsa:9771	IPI00412252
RGL2	0.000212436	hsa:5863	IPI00005656
OPHN1	0.000212436	hsa:4983	IPI00001762
RBBP4	0.000212436	hsa:5928	IPI00328319
FBXW11	0.000212436	hsa:23291	IPI00328796
TLE1	0.000212436	hsa:7088	IPI00413270
EED	0.000212436	hsa:8726	IPI00432040
TLE2	0.000212436	hsa:7089	IPI00297659
RBBP7	0.000212436	hsa:5931	IPI00395865
STRAP	0.000212436	hsa:11171	IPI00294536
WDR33	0.000212436	hsa:55339	IPI00106567
WDR65	0.000212436	hsa:149465	IPI00043302
MAPKBP1	0.000212436	hsa:23005	IPI00782945
ATG16L1	0.000212436	hsa:55054	IPI00470446
COPA	0.000212436	hsa:1314	IPI00295857
GNB2L1	0.000212436	hsa:10399	IPI00848226
EIF3I	0.000212436	hsa:8668	IPI00012795
BUB3	0.000212436	hsa:9184	IPI00013468
GNB2	0.000212436	hsa:2783	IPI00003348
HGFAC	0.000212436	hsa:3083	IPI00029193
MYH9	0.000212436	hsa:4627	IPI00019502
MCC	0.000212436	hsa:4163	IPI00011957
MYH10	0.000212436	hsa:4628	IPI00397526
HMMR	0.000212436	hsa:3161	IPI00337325
AKAP9	0.000212436	hsa:10142	IPI00019223
PCNT	0.000212436	hsa:5116	IPI00479143
LRRCC1	0.000212436	hsa:85444	IPI00807727
CDK5RAP2	0.000212436	hsa:55755	IPI00329038
GCC1	0.000212436	hsa:79571	IPI00165138
MAD1L1	0.000212436	hsa:8379	IPI00470518
KIF5A	0.000212436	hsa:3798	IPI00029722
TLR4	0.000212436	hsa:7099	IPI00008673
TLR2	0.000212436	hsa:7097	IPI00019006
TSHR	0.000212436	hsa:7253	IPI00744312
ADRA1B	0.000212436	hsa:147	IPI00218912
AGTR2	0.000212436	hsa:186	IPI00029486
BDKRB2	0.000212436	hsa:624	IPI00026534
ADRA2A	0.000212436	hsa:150	IPI00797870
ADRA2C	0.000212436	hsa:152	IPI00002437
ADRA2B	0.000212436	hsa:151	IPI00297315
FPR1	0.000212436	hsa:2357	IPI00328644
ADORA1	0.000212436	hsa:134	IPI00026872
DRD2	0.000212436	hsa:1813	IPI00026590
OPRD1	0.000212436	hsa:4985	IPI00298305
ADRB2	0.000212436	hsa:154	IPI00465066
OPRM1	0.000212436	hsa:4988	IPI00873573
CNR1	0.000212436	hsa:1268	IPI00009396
F2R	0.000212436	hsa:2149	IPI00296869
EDG6	0.000212436	hsa:8698	IPI00021534
DRD3	0.000212436	hsa:1814	IPI00018843
EDG8	0.000212436	hsa:53637	IPI00006152
EDG5	0.000212436	hsa:9294	IPI00003501
FFAR1	0.000212436	hsa:2864	IPI00024206
EDG1	0.000212436	hsa:1901	IPI00015343
EDG3	0.000212436	hsa:1903	IPI00015983
GPR1	0.000212436	hsa:2825	IPI00004345
VIPR1	0.000212436	hsa:7433	IPI00027680
SSTR3	0.000212436	hsa:6753	IPI00030283
SSTR2	0.000212436	hsa:6752	IPI00027807
HTR2A	0.000212436	hsa:3356	IPI00002185
EDNRA	0.000212436	hsa:1909	IPI00434353
PTGIR	0.000212436	hsa:5739	IPI00016317
EDNRB	0.000212436	hsa:1910	IPI00029123
HTR2B	0.000212436	hsa:3357	IPI00015134
MTNR1A	0.000212436	hsa:4543	IPI00007600
TBXA2R	0.000212436	hsa:6915	IPI00010309
CHRM2	0.000212436	hsa:1129	IPI00027473
BDKRB1	0.000212436	hsa:623	IPI00296538
FFAR2	0.000212436	hsa:2867	IPI00007366
GALR2	0.000212436	hsa:8811	IPI00013353
HTR6	0.000212436	hsa:3362	IPI00032009
HTR2C	0.000212436	hsa:3358	IPI00002876
CHRM3730413	0.000212436	hsa:1131	IPI00023456
DRD5	0.000212436	hsa:1816	IPI00011227
PTGDR	0.000212436	hsa:5729	IPI00012371
AVPR2	0.000212436	hsa:554	IPI00026823
LHCGR	0.000212436	hsa:3973	IPI00299615
ADRB3	0.000212436	hsa:155	IPI00011286
EDG7	0.000212436	hsa:23566	IPI00015940
P2RY12	0.000212436	hsa:64805	IPI00009729
CHRM1	0.000212436	hsa:1128	IPI00298980
C5AR1	0.000212436	hsa:728	IPI00010308
HTR1A	0.000212436	hsa:3350	IPI00031686
EDG2	0.000212436	hsa:1902	IPI00022525
GPR17	0.000212436	hsa:2840	IPI00012717
CNR2	0.000212436	hsa:1269	IPI00003060
LTB4R	0.000212436	hsa:1241	IPI00019382
OPRK1	0.000212436	hsa:4986	IPI00012735
OPRL1	0.000212436	hsa:4987	IPI00012736
SRGAP1	0.000212436	hsa:57522	IPI00376259
ARHGAP4	0.000212436	hsa:393	IPI00398854
TLR8	0.000212436	hsa:51311	IPI00009910
TLR7	0.000212436	hsa:51284	IPI00009812
TLR10	0.000212436	hsa:81793	IPI00008887
TLR5	0.000212436	hsa:7100	IPI00298758
TLR3	0.000212436	hsa:7098	IPI00019007
FLII	0.000212436	hsa:2314	IPI00031023
TLR911344	0.000212436	hsa:54106	IPI00010140
AGR2	0.000212436	hsa:10551	IPI00007427
TRIM39	0.000212436	hsa:56658	IPI00873841
RNF168	0.000212436	hsa:165918	IPI00217899
TOPORS	0.000212436	hsa:10210	IPI00396077
TRIM32	0.000212436	hsa:22954	IPI00297113
MARCH_5	0.000212436	hsa:54708	IPI00414168
RNF5	0.000212436	hsa:6048	IPI00012608
FER	0.000212436	hsa:2241	IPI00029263
MINK1	0.000212436	hsa:50488	IPI00166680
CSNK1E	0.000212436	hsa:1454	IPI00027729
NRBP	0.000212436	hsa:29959	IPI00604756
PSCD2	0.000212436	hsa:9266	IPI00015228
PLEKHA8	0.000212436	hsa:84725	IPI00867525
APPL2	0.000212436	hsa:55198	IPI00172513
PSD	0.000212436	hsa:5662	IPI00385148
EXOC8	0.000212436	hsa:149371	IPI00028264
DOCK9	0.000212436	hsa:23348	IPI00332567
DIP13B	0.000212436	hsa:55198	IPI00172513
NRG2	0.000212436	hsa:9542	IPI00477848
SYNE1	0.000212436	hsa:23345	IPI00386444
MYH4	0.000212436	hsa:4622	IPI00001753
RAPGEF2	0.000212436	hsa:9693	IPI00853219
RAPGEF6	0.000212436	hsa:51735	IPI00337694
IL8	0.000212436	hsa:3576	IPI00288914
CXCL1	0.000212436	hsa:2919	IPI00013874
CCL2	0.000212436	hsa:6347	IPI00009308
CCL5	0.000212436	hsa:6352	IPI00009309
PPBP	0.000212436	hsa:5473	IPI00022445
CCL21	0.000212436	hsa:6366	IPI00012174
CXCL10	0.000212436	hsa:3627	IPI00022448
XCL1	0.000212436	hsa:6375	IPI00026979
CCL20	0.000212436	hsa:6364	IPI00020355
CCL8	0.000212436	hsa:6355	IPI00007524
CCL7	0.000212436	hsa:6354	IPI00746376
CCL13	0.000212436	hsa:6357	IPI00016914
CXCL5	0.000212436	hsa:6374	IPI00292936
CXCL6	0.000212436	hsa:6372	IPI00008079
CXCL2	0.000212436	hsa:2920	IPI00021067
CXCL3	0.000212436	hsa:2921	IPI00218180
PF4	0.000212436	hsa:5196	IPI00022446
CXCL13	0.000212436	hsa:10563	IPI00015163
CCL4	0.000212436	hsa:6351	IPI00007751
CCL17	0.000212436	hsa:6361	IPI00022062
CX3CL1	0.000212436	hsa:6376	IPI00019771
CCL16	0.000212436	hsa:6360	IPI00006717
CCL25	0.000212436	hsa:6370	IPI00292032
CCL11	0.000212436	hsa:6356	IPI00019945
CCL3	0.000212436	hsa:6348	IPI00019426
CCL3L36349	0.000212436	hsa:414062	IPI00871477
CCL3L1	0.000212436	hsa:6349	unknown13
CCL14	0.000212436	hsa:6358	IPI00003375
CCL22	0.000212436	hsa:6367	IPI00299224
CXCL12	0.000212436	hsa:6387	IPI00848299
CCL28	0.000212436	hsa:56477	IPI00016593
CCL19	0.000212436	hsa:6363	IPI00017761
CCL24	0.000212436	hsa:6369	IPI00010462
CXCL9	0.000212436	hsa:4283	IPI00016534
CCL15	0.000212436	hsa:6359	IPI00003440
CXCL11	0.000212436	hsa:6373	IPI00023056
CCL26	0.000212436	hsa:10344	IPI00031757
CCL23	0.000212436	hsa:6368	IPI00026179
XCL2	0.000212436	hsa:6846	IPI00002528
CCL1	0.000212436	hsa:6346	IPI00026221
IL6	0.000212436	hsa:3569	IPI00007793
GH1	0.000212436	hsa:2688	unknown16
GH2	0.000212436	hsa:2689	IPI00000890
IL23A	0.000212436	hsa:51561	IPI00300835
CSF3	0.000212436	hsa:1440	IPI00018306
CSH1	0.000212436	hsa:1442	unknown15
PRL	0.000212436	hsa:5617	IPI00873653
IL11	0.000212436	hsa:3589	IPI00025820
PLCD1	0.000212436	hsa:5333	IPI00746030
MYO9A	0.000212436	hsa:4649	IPI00018057
BRAP	0.000212436	hsa:8315	IPI00396089
UBR1	0.000212436	hsa:197131	IPI00217405
MLPH	0.000212436	hsa:79083	IPI00012201
ZFYVE9	0.000212436	hsa:9372	IPI00030648
HGS	0.000212436	hsa:9146	IPI00006176
ZFYVE20	0.000212436	hsa:64145	IPI00007057
HBEGF	0.000212436	hsa:1839	IPI00012948
TGFA	0.000212436	hsa:7039	IPI00872280
EREG	0.000212436	hsa:2069	IPI00024741
BTC	0.000212436	hsa:685	IPI00015755
AREG727738	0.000212436	hsa:374	IPI00012023
MUC4	0.000212436	hsa:4585	IPI00302162
NRG3	0.000212436	hsa:10718	IPI00012044
NRG4	0.000212436	hsa:145957	IPI00103330
TPM1	0.000212436	hsa:7168	IPI00014581
TPM2	0.000212436	hsa:7169	IPI00013991
RAB11FIP4	0.000212436	hsa:84440	IPI00174771
AKAP6	0.000212436	hsa:9472	IPI00297089
NOTCH1	0.000212436	hsa:4851	IPI00412982
BCL3	0.000212436	hsa:602	IPI00791379
SNCAIP	0.000212436	hsa:9627	IPI00002293
ASB2	0.000212436	hsa:51676	IPI00216028
ANKRD2	0.000212436	hsa:26287	IPI00418217
CDKN2A	0.000212436	hsa:1029	IPI00651662
NOTCH2	0.000212436	hsa:4853	IPI00297655
ATP5J2	0.000212436	hsa:9551	IPI00220300
ASB7	0.000212436	hsa:140460	IPI00385151
ASB12	0.000212436	hsa:142689	IPI00514754
ASB1	0.000212436	hsa:51665	IPI00294946
ANKRD13A	0.000212436	hsa:88455	IPI00217831
MTPN	0.000212436	hsa:136319	IPI00179589
TRPV6	0.000212436	hsa:55503	IPI00152950
ZNF559	0.000212436	hsa:84527	IPI00022177
RHO	0.000212436	hsa:6010	IPI00027391
NGFB	0.000212436	hsa:4803	IPI00000076
BDNF	0.000212436	hsa:627	IPI00012058
NTF3	0.000212436	hsa:4908	IPI00025474
NTF5	0.000212436	hsa:4909	IPI00030097
CDK6	0.000212436	hsa:1021	IPI00023529
CSNK1D	0.000212436	hsa:1453	IPI00011102
MAP3K10	0.000212436	hsa:4294	IPI00295401
RANBP2	0.000212436	hsa:5903	IPI00221325
MAP3K7IP2	0.000212436	hsa:23118	IPI00419504
MAP3K7IP3	0.000212436	hsa:257397	IPI00166840
ZRANB1	0.000212436	hsa:54764	IPI00005347
RYBP	0.000212436	hsa:23429	IPI00296594
PRKCSH	0.000212436	hsa:5589	IPI00026154
REPS1	0.000212436	hsa:85021	IPI00337530
S100A8	0.000212436	hsa:6279	IPI00007047
PLS1	0.000212436	hsa:5357	IPI00032304
CIB1	0.000212436	hsa:10519	IPI00018451
CACNB1	0.000212436	hsa:782	IPI00183965
RUSC2	0.000212436	hsa:9853	IPI00444656
BAIAP2	0.000212436	hsa:10458	IPI00299088
CACNB4	0.000212436	hsa:785	IPI00876906
CACNB2	0.000212436	hsa:783	IPI00000867
HPN	0.000212436	hsa:3249	IPI00395826
TRIO	0.000212436	hsa:7204	IPI00442035
TP53RK	0.000212436	hsa:112858	IPI00290305
HIPK1	0.000212436	hsa:204851	IPI00302302
VRK1	0.000212436	hsa:7443	IPI00019640
MAPKAPK5	0.000212436	hsa:8550	IPI00160672
NF1	0.000212436	hsa:4763	IPI00299512
PECAM1	0.000212436	hsa:5175	IPI00295618
BOC	0.000212436	hsa:91653	IPI00747930
PSG9	0.000212436	hsa:5678	IPI00293461
CDON	0.000212436	hsa:50937	IPI00027220
PDGFA	0.000212436	hsa:5154	IPI00021833
PDGFB	0.000212436	hsa:5155	IPI00000044
VEGFA	0.000212436	hsa:7422	IPI00852889
PDGFD	0.000212436	hsa:80310	IPI00018822
PDGFC	0.000212436	hsa:56034	IPI00099977
VEGFB	0.000212436	hsa:7423	IPI00028075
PGF	0.000212436	hsa:5228	IPI00028074
RHEBL1	0.000212436	hsa:121268	IPI00556561
IL1B	0.000212436	hsa:3553	IPI00307223
IL1A	0.000212436	hsa:3552	IPI00003096
IL18	0.000212436	hsa:3606	IPI00290198
IL1F10	0.000212436	hsa:84639	IPI00103482
IL1RN	0.000212436	hsa:3557	IPI00000045
IL1F7	0.000212436	hsa:27178	IPI00218391
ZBTB48	0.000212436	hsa:3104	IPI00018893
MLL4	0.000212436	hsa:9757	IPI00218823
HKR3	0.000212436	hsa:3104	IPI00018893
APBB1IP	0.000212436	hsa:54518	IPI00376219
TNK2	0.000212436	hsa:10188	IPI00167089
ITGB1	0.000212436	hsa:3688	IPI00217563
FGF2	0.000212436	hsa:2247	IPI00154603
FGF23	0.000212436	hsa:8074	IPI00026407
FGF18	0.000212436	hsa:8817	IPI00008830
FGF17	0.000212436	hsa:8822	IPI00028483
FGF5	0.000212436	hsa:2250	IPI00295390
FGF4	0.000212436	hsa:2249	IPI00029760
FGF3	0.000212436	hsa:2248	IPI00005729
FGF7	0.000212436	hsa:2252	IPI00010403
FGF6	0.000212436	hsa:2251	IPI00022396
FGF9	0.000212436	hsa:2254	IPI00011172
FGF8	0.000212436	hsa:2253	IPI00219933
FGF1	0.000212436	hsa:2246	IPI00007792
FGF19	0.000212436	hsa:9965	IPI00032908
FGF10	0.000212436	hsa:2255	IPI00007307
KIF1A	0.000212436	hsa:547	IPI00604711
EXOC2	0.000212436	hsa:55770	IPI00783559
PITPNM1	0.000212436	hsa:9600	IPI00791675
SNF1LK2	0.000212436	hsa:23235	IPI00465291
SNRK	0.000212436	hsa:54861	IPI00470811
MARK1	0.000212436	hsa:4139	IPI00185037
MARK2	0.000212436	hsa:2011	IPI00555838
STK24	0.000212436	hsa:8428	IPI00002212
NEK6	0.000212436	hsa:10783	IPI00550738
LOC51035	0.000212436	hsa:51035	IPI00027378
UBR5	0.000212436	hsa:51366	IPI00026320
NSFL1C	0.000212436	hsa:55968	IPI00100197
FAM100A	0.000212436	hsa:124402	IPI00152091
SNF1LK	0.000212436	hsa:150094	IPI00025679
KIAA0999	0.000212436	hsa:23387	IPI00032263
PPP2R2A	0.000212436	hsa:5520	IPI00332511
HIP2	0.000212436	hsa:3093	IPI00021370
VEGFC	0.000212436	hsa:7424	IPI00028076
FIGF	0.000212436	hsa:2277	IPI00004653
NFKBIA	0.000212436	hsa:4792	IPI00018330
PPP1R13L	0.000212436	hsa:10848	IPI00439948
NFKBIZ	0.000212436	hsa:64332	IPI00027741
NOTCH4	0.000212436	hsa:4855	IPI00829649
NOTCH3	0.000212436	hsa:4854	IPI00029819
HACE1	0.000212436	hsa:57531	IPI00337371
ICAM3	0.000212436	hsa:3385	IPI00031620
CEACAM1	0.000212436	hsa:634	IPI00009938
SQSTM1	0.000212436	hsa:8878	IPI00784104
PTPN3	0.000212436	hsa:5774	IPI00289649
PTPN22	0.000212436	hsa:26191	IPI00219138
PTPN12	0.000212436	hsa:5782	IPI00289082
SOCS7	0.000212436	hsa:30837	IPI00022329
TNFRSF21	0.000212436	hsa:27242	IPI00004413
SPTB	0.000212436	hsa:6710	IPI00216704
PTPRE	0.000212436	hsa:5791	IPI00334825
PTPRA	0.000212436	hsa:5786	IPI00221067
SEMA4A	0.000212436	hsa:64218	IPI00149097
SEMA4B	0.000212436	hsa:10509	IPI00513964
SEMA6D	0.000212436	hsa:80031	IPI00332846
MPP6	0.000212436	hsa:51678	IPI00303280
SH3RF1	0.000212436	hsa:57630	IPI00217138
MPP3	0.000212436	hsa:4356	IPI00419337
MEP1B	0.000212436	hsa:4225	IPI00178015
SNTG2	0.000212436	hsa:54221	IPI00004445
CADPS2	0.000212436	hsa:93664	IPI00384264
CADPS	0.000212436	hsa:8618	IPI00297412
PHLDB2	0.000212436	hsa:90102	IPI00410259
ARHGAP24	0.000212436	hsa:83478	IPI00166301
TNC	0.000212436	hsa:3371	IPI00031008
ADRBK2	0.000212436	hsa:157	IPI00019926
COL18A1	0.000212436	hsa:80781	IPI00022822
COL9A1	0.000212436	hsa:1297	IPI00874229
SHBG	0.000212436	hsa:6462	IPI00023019
PTPN18	0.000212436	hsa:26469	IPI00152019
PTPRH	0.000212436	hsa:5794	IPI00760988
PCTK1	0.000212436	hsa:5127	IPI00442129
CASK	0.000212436	hsa:8573	IPI00514301
CLK4	0.000212436	hsa:57396	IPI00180143
CDC2L6	0.000212436	hsa:23097	IPI00250316
KALRN	0.000212436	hsa:8997	IPI00877065
MAP3K13	0.000212436	hsa:9175	IPI00006192
PACSIN3	0.000212436	hsa:29763	IPI00329572
CALML5	0.000212436	hsa:51806	IPI00021536
PPP3R1	0.000212436	hsa:5534	IPI00027464
DNMBP	0.000212436	hsa:23268	IPI00174025
ABI3	0.000212436	hsa:51225	IPI00009273
PACSIN1	0.000212436	hsa:29993	IPI00011515
SEMA4D	0.000212436	hsa:10507	IPI00023807
SEMA7A	0.000212436	hsa:8482	IPI00025257
SEMA3E	0.000212436	hsa:9723	IPI00004494
ULBP1	0.000212436	hsa:80329	IPI00018861
THBS1	0.000212436	hsa:7057	IPI00296099
TNK1	0.000212436	hsa:8711	IPI00022633
NRG1	0.000212436	hsa:3084	IPI00296902
PKD1	0.000212436	hsa:5310	IPI00409566
LRG1	0.000212436	hsa:116844	IPI00022417
PRELP	0.000212436	hsa:5549	IPI00020987
DCN	0.000212436	hsa:1634	IPI00012119
ERBB2IP	0.000212436	hsa:55914	IPI00438286
ANP32A	0.000212436	hsa:8125	IPI00025849
LATS1	0.000212436	hsa:9113	IPI00005858
LATS2	0.000212436	hsa:26524	IPI00016690
FCGRT	0.000212436	hsa:2217	IPI00026646
PTPN21	0.000212436	hsa:11099	IPI00004388
PTPN5	0.000212436	hsa:84867	IPI00008837
MATN2	0.000212436	hsa:4147	IPI00168520
FBLN2	0.000212436	hsa:2199	IPI00023824
RPS6KA1	0.000212436	hsa:6195	IPI00017305
RPS6KA2	0.000212436	hsa:6196	IPI00300321
RPS6KA3	0.000212436	hsa:6197	IPI00020898
SEMA3C	0.000212436	hsa:10512	IPI00019209
SEMA3B	0.000212436	hsa:7869	IPI00012283
MYO10	0.000212436	hsa:4651	IPI00289258
RASSF5	0.000212436	hsa:83593	IPI00332633
RIN2	0.000212436	hsa:54453	IPI00549715
RIN3	0.000212436	hsa:79890	IPI00745485
OBSCN	0.000212436	hsa:84033	IPI00288940
KIF1B	0.000212436	hsa:23095	IPI00029011
RASSF2	0.000212436	hsa:9770	IPI00414179
RASIP1	0.000212436	hsa:54922	IPI00015805
DGKQ	0.000212436	hsa:1609	IPI00005565
MAPK8IP1	0.000212436	hsa:9479	IPI00023133
MAPK8IP2	0.000212436	hsa:23542	IPI00031777
NBR1	0.000212436	hsa:4077	IPI00871941
TRIB3	0.000212436	hsa:57761	IPI00290307
TRIB1	0.000212436	hsa:10221	IPI00290308
PRKX	0.000212436	hsa:5613	IPI00020904
CELSR3	0.000212436	hsa:1951	unknown14
NRXN1	0.000212436	hsa:9378	IPI00428511
HBXIP	0.000212436	hsa:10542	IPI00012831
TAPBP	0.000212436	hsa:6892	IPI00007327
HLA-F	0.000212436	hsa:3134	IPI00646822
EPS8L2	0.000212436	hsa:64787	IPI00414315
EPS8L1	0.000212436	hsa:54869	IPI00301250
SNAG1	0.000212436	hsa:112574	IPI00045219
SH3D19	0.000212436	hsa:152503	IPI00472155
RPS6KA5	0.000212436	hsa:9252	IPI00335101
PRKG1	0.000212436	hsa:5592	IPI00436355
CAMK2B	0.000212436	hsa:816	IPI00334271
PRKG2	0.000212436	hsa:5593	IPI00012322
MAP2K3	0.000212436	hsa:5606	IPI00220438
WNK1	0.000212436	hsa:65125	IPI00004472
EPHA1	0.000212436	hsa:2041	IPI00294250
TSSK4	0.000212436	hsa:283629	IPI00646936
PIK3R4	0.000212436	hsa:30849	IPI00024006
PFTK1	0.000212436	hsa:5218	IPI00165249
CDKL1	0.000212436	hsa:8814	IPI00023527
STK35	0.000212436	hsa:140901	IPI00291457
CAMK2A	0.000212436	hsa:815	IPI00215715
DAPK3	0.000212436	hsa:1613	IPI00015213
C14orf140	0.000212436	hsa:79696	IPI00760585
RAGE	0.000212436	hsa:5891	IPI00413657
RPS6KA4	0.000212436	hsa:8986	IPI00022536
CAMK1	0.000212436	hsa:8536	IPI00028296
DYRK1A	0.000212436	hsa:1859	IPI00014344
MYO3A	0.000212436	hsa:53904	IPI00185036
SH3GL3	0.000212436	hsa:6457	IPI00019172
NEBL	0.000212436	hsa:10529	IPI00844035
PTPN7	0.000212436	hsa:5778	IPI00017338
RTN4R	0.000212436	hsa:65078	IPI00289204
LUM	0.000212436	hsa:4060	IPI00020986
SFRS2IP	0.000212436	hsa:9169	IPI00181359
MTF2	0.000212436	hsa:22823	IPI00291983
MED28	0.000212436	hsa:80306	IPI00097532
RNF146	0.000212436	hsa:81847	IPI00008911
RNF130	0.000212436	hsa:55819	IPI00183643
FANCL	0.000212436	hsa:55120	IPI00018099
C14orf4	0.000212436	hsa:64207	IPI00019205
TRIM63	0.000212436	hsa:84676	IPI00000309
CCNB1IP1	0.000212436	hsa:57820	IPI00009603
RNF41	0.000212436	hsa:10193	IPI00024801
PCGF6	0.000212436	hsa:84108	IPI00102714
MNAT1	0.000212436	hsa:4331	IPI00294701
LRSAM1	0.000212436	hsa:90678	IPI00300805
VPS11	0.000212436	hsa:55823	IPI00300697
TRIM38	0.000212436	hsa:10475	IPI00007365
RNF216	0.000212436	hsa:54476	IPI00375632
RNF12	0.000212436	hsa:51132	IPI00060628
TRIM2	0.000212436	hsa:23321	IPI00153011
[truncated: 251 more rows]
