# Supplementary material for: Systematic Differences in Signal Emitting and Receiving Revealed by PageRank Analysis of a Human Protein Interactome
Source: PLoS One. 2012 Sep 19;7(9):e44872. doi: 10.1371/journal.pone.0044872 (PMC3446998; doi:10.1371/journal.pone.0044872)
Supplement: File S2 — Total proteins_ Reverse ranking results.xls. (XLS) [file pone.0044872.s003.xls]

## Sheet: Sheet1
Protein Name	Probability	Kegg ID	IPI Number
CBL	0.0115183	hsa:867	IPI00027269
TRAF6	0.00823408	hsa:7189	IPI00743663
TRAF2	0.0061113	hsa:7186	IPI00030278
NOTCH1	0.00591195	hsa:4851	IPI00412982
GRB2	0.00490014	hsa:2885	IPI00021327
CDC42	0.00453574	hsa:998	IPI00007189
HSP90AA1	0.00362069	hsa:3320	IPI00784295
SRC	0.00355814	hsa:6714	IPI00641230
PAK1	0.00347135	hsa:5058	IPI00656138
USP7	0.00338557	hsa:7874	IPI00003965
EGFR	0.00318526	hsa:1956	IPI00018274
PTPN11	0.00316326	hsa:5781	IPI00658023
PTPN1	0.00272112	hsa:5770	IPI00297261
PTPRC	0.00269054	hsa:5788	IPI00844079
PTPN12	0.00268628	hsa:5782	IPI00289082
PRKCD	0.00263868	hsa:5580	IPI00329236
PTPN6	0.00262294	hsa:5777	IPI00218604
MAPK1	0.00261932	hsa:5594	IPI00003479
TGFBR1	0.00252605	hsa:7046	IPI00005733
CDC25C	0.00251543	hsa:995	IPI00216683
ANP32A	0.00249612	hsa:8125	IPI00025849
PTK2B	0.00248157	hsa:2185	IPI00029702
PRKACA730418	0.00248042	hsa:5566	IPI00396630
RAF1	0.00243093	hsa:5894	IPI00021786
RAC1	0.00237143	hsa:5879	IPI00010271
ERBB2	0.00236394	hsa:2064	IPI00300384
PTK2	0.00234455	hsa:5747	IPI00012885
PRKCA	0.00233711	hsa:5578	IPI00385449
CSNK2A1	0.00219562	hsa:1457	IPI00744507
CBLB	0.00218146	hsa:868	IPI00292856
BRCA1	0.00212554	hsa:672	IPI00218982
NTRK1	0.00204639	hsa:4914	IPI00025076
IKBKE	0.00204341	hsa:9641	IPI00029045
NLRP1	0.00203823	hsa:22861	IPI00328123
TAPBP	0.0019618	hsa:6892	IPI00007327
RHOA	0.00194469	hsa:387	IPI00478231
ABL129892	0.00188651	hsa:25	IPI00216969
MAP3K3	0.00187198	hsa:4215	IPI00017801
TNK2	0.00186981	hsa:10188	IPI00167089
FYN	0.00183702	hsa:2534	IPI00219012
SYK	0.00180203	hsa:6850	IPI00018597
ACVR1	0.00179204	hsa:90	IPI00029219
CNKSR1	0.00176935	hsa:10256	IPI00299824
PTEN	0.00174757	hsa:5728	IPI00012587
SRPK1	0.00174578	hsa:6732	IPI00290439
CALM1	0.00174562	hsa:801	unknown3
HSP90AB1	0.00172741	hsa:3326	IPI00414676
CDK2	0.00165086	hsa:1017	IPI00031681
CDK9	0.00163911	hsa:1025	IPI00301923
MDM4	0.00161888	hsa:4194	IPI00005170
MDM2	0.00160738	hsa:4193	IPI00025490
ZAP70	0.00159354	hsa:7535	IPI00329789
PTPN2	0.0015933	hsa:5771	IPI00219695
NCK1	0.00159119	hsa:4690	IPI00028065
CTNNB1	0.00157358	hsa:1499	IPI00017292
RASA1	0.00155857	hsa:5921	IPI00026262
ARF1	0.00155777	hsa:375	IPI00215914
CRKL	0.00153555	hsa:1399	IPI00004839
HLA-C3106	0.00152012	hsa:3107	IPI00004657
RRAS	0.00150303	hsa:6237	IPI00020418
TOP2A	0.00149405	hsa:7153	IPI00414101
MAPK9	0.00149138	hsa:5601	IPI00024673
GFI1B	0.00148411	hsa:8328	IPI00003110
THBS1	0.00147564	hsa:7057	IPI00296099
CDC25A	0.00145039	hsa:993	IPI00220981
PHLDA3	0.00144849	hsa:23612	IPI00329599
AXL	0.0014462	hsa:558	IPI00397361
TLN1	0.0014384	hsa:7094	IPI00298994
SERPINA3	0.00142751	hsa:12	IPI00847635
AKT1	0.00141926	hsa:207	IPI00012866
EPHB2	0.00141659	hsa:2048	IPI00021275
RAB11FIP4	0.00141257	hsa:84440	IPI00174771
NGFR	0.00140911	hsa:4804	IPI00027436
RRAD	0.00140767	hsa:6236	IPI00375333
LCK	0.00139975	hsa:3932	IPI00394952
UBR1	0.00139681	hsa:197131	IPI00217405
MINK1	0.00139379	hsa:50488	IPI00166680
MAPK3	0.00135531	hsa:5595	IPI00018195
CDC25B	0.00135105	hsa:994	IPI00291990
YES1	0.00134746	hsa:7525	IPI00013981
ILK	0.00134033	hsa:3611	IPI00013219
GAS6	0.00132948	hsa:2621	IPI00412410
NOS1	0.00132585	hsa:4842	IPI00217225
PRKCZ	0.00132549	hsa:5590	IPI00013749
HRAS	0.00132128	hsa:3265	IPI00000006
CSNK1A1	0.00131313	hsa:1452	IPI00183400
PAK2	0.00130741	hsa:5062	IPI00787208
PIK3R1	0.00130391	hsa:5295	IPI00021448
PTPRE	0.00130376	hsa:5791	IPI00334825
CSF2RB	0.00129303	hsa:1439	IPI00465234
RHOQ	0.00128939	hsa:23433	IPI00012511
EDA	0.00128765	hsa:1896	IPI00216144
OCRL	0.00128711	hsa:4952	IPI00873093
PTP4A3	0.00127577	hsa:11156	IPI00289328
DUSP1	0.00127118	hsa:1843	IPI00003928
PTPRA	0.001262	hsa:5786	IPI00221067
CDC2	0.00126178	hsa:983	IPI00073536
EPO	0.00125064	hsa:2056	IPI00307226
GSK3B	0.00124848	hsa:2932	IPI00028570
TRAF1	0.0012354	hsa:7185	IPI00011549
TLR4	0.00123096	hsa:7099	IPI00008673
MARK3	0.00122822	hsa:4140	IPI00183118
NOG	0.00122716	hsa:9241	IPI00012361
EPOR	0.00121056	hsa:2057	IPI00017476
ZNF512B	0.00120681	hsa:57473	IPI00074893
INSR	0.00120592	hsa:3643	IPI00220325
RAB11FIP3	0.00120591	hsa:9727	IPI00024426
MAPK14	0.00120498	hsa:1432	IPI00002857
CTTN	0.00119705	hsa:2017	IPI00029601
BCAR1	0.00119606	hsa:9564	IPI00872386
ZBTB16	0.0011942	hsa:7704	IPI00305613
UBQLN4	0.0011846	hsa:56893	IPI00024502
SNTA1	0.00118425	hsa:6640	IPI00164528
ERBB2IP	0.00117081	hsa:55914	IPI00438286
RIPK2	0.0011676	hsa:8767	IPI00021917
MAP3K14	0.00116249	hsa:9020	IPI00016099
SDCBP	0.00115969	hsa:6386	IPI00299086
SQSTM1	0.00115482	hsa:8878	IPI00784104
ITGB4	0.00113984	hsa:3691	IPI00027422
HCK	0.00113683	hsa:3055	IPI00646510
TNFSF10	0.00113184	hsa:8743	IPI00747054
CEACAM1	0.00112814	hsa:634	IPI00009938
SERPINA1	0.00112681	hsa:5265	IPI00553177
BCR	0.00112499	hsa:613	IPI00004497
RHOJ	0.00112411	hsa:57381	IPI00027952
SEMA4A	0.00112315	hsa:64218	IPI00149097
CSF3	0.00112156	hsa:1440	IPI00018306
TNFSF13	0.0011189	hsa:8741	unknown4
LTA	0.0011126	hsa:4049	IPI00001670
RASSF5	0.00111208	hsa:83593	IPI00332633
HTATIP	0.00110784	hsa:10524	IPI00290020
HIPK3	0.00110103	hsa:10114	IPI00099522
TNFRSF1B	0.00109324	hsa:7133	IPI00023501
TNIK	0.00109104	hsa:23043	IPI00145805
RAPGEF1	0.00108204	hsa:2889	IPI00394743
RTKN	0.00108135	hsa:6242	IPI00029834
PLK1	0.00107904	hsa:5347	IPI00021248
MAP4K1	0.00107891	hsa:11184	IPI00020258
IL6	0.0010763	hsa:3569	IPI00007793
CRK	0.00106784	hsa:1398	IPI00004838
CDK4	0.00106724	hsa:1019	IPI00007811
MEP1B	0.00106541	hsa:4225	IPI00178015
PTPRJ	0.00106475	hsa:5795	IPI00847732
CSF3R	0.00105848	hsa:1441	IPI00012936
SGK	0.00105753	hsa:6446	IPI00297590
IL4R	0.00105116	hsa:3566	IPI00444383
KALRN	0.00104026	hsa:8997	IPI00877065
MYD88	0.00103834	hsa:4615	IPI00383890
RIPK3	0.00103654	hsa:11035	IPI00294938
RAP2A	0.00103508	hsa:5911	IPI00019346
SPTAN1	0.00103415	hsa:6709	IPI00844215
ADRBK1	0.00102733	hsa:156	IPI00012497
JAK1	0.00101926	hsa:3716	IPI00443765
LYN	0.00100432	hsa:4067	IPI00298625
SERPINA5	0.000997814	hsa:5104	IPI00007221
PSCD2	0.000997106	hsa:9266	IPI00015228
SPTBN1	0.000995207	hsa:6711	IPI00005614
CDKN3	0.000990316	hsa:1033	IPI00003445
SERPINF2	0.000990057	hsa:5345	IPI00029863
RAP1A	0.000988129	hsa:5906	IPI00019345
PEG3	0.000983569	hsa:5178	IPI00478786
TNFSF11	0.000978655	hsa:8600	IPI00023732
NASP	0.000978612	hsa:4678	IPI00179953
CD40LG	0.00097704	hsa:959	IPI00024686
PTPRH	0.000976524	hsa:5794	IPI00760988
AFAP1	0.000975956	hsa:60312	IPI00444138
PRKCG	0.000974573	hsa:5582	IPI00007128
IGF1R	0.000970909	hsa:3480	IPI00027232
RALGDS	0.000965264	hsa:5900	IPI00290395
PRKCE	0.00096512	hsa:5581	IPI00024539
SFRS2IP	0.000963126	hsa:9169	IPI00181359
DUSP16	0.000962952	hsa:80824	IPI00028428
RHOU	0.000961989	hsa:58480	IPI00009644
KIF5A	0.000960659	hsa:3798	IPI00029722
BCL10	0.000957706	hsa:8915	IPI00022477
IRAK1	0.000944752	hsa:3654	IPI00293652
PLCG1	0.000940258	hsa:5335	IPI00016736
TNFRSF1A	0.000939831	hsa:7132	IPI00018880
FCER2	0.000931342	hsa:2208	IPI00027491
JAK2	0.000921202	hsa:3717	IPI00031016
ARHGEF7	0.000919512	hsa:8874	IPI00449906
MAP3K7IP2	0.000919227	hsa:23118	IPI00419504
CDK7	0.000913744	hsa:1022	IPI00000685
MAP3K10	0.000904023	hsa:4294	IPI00295401
TRIB3	0.00090307	hsa:57761	IPI00290307
SP1	0.00090294	hsa:6667	IPI00465152
PTPN18	0.000901864	hsa:26469	IPI00152019
CASK	0.000901089	hsa:8573	IPI00514301
VEGFA	0.000897175	hsa:7422	IPI00852889
ITGB1	0.000896426	hsa:3688	IPI00217563
MAP3K1	0.000896397	hsa:4214	IPI00855985
HSPG2	0.000892609	hsa:3339	IPI00024284
OGT	0.00089183	hsa:8473	IPI00005780
SPTBN2	0.000888007	hsa:6712	IPI00012645
CD40	0.000887928	hsa:958	IPI00018282
RPS6KA1	0.000885622	hsa:6195	IPI00017305
BIRC4	0.000884341	hsa:331	IPI00303890
RET	0.000882894	hsa:5979	IPI00013983
RIMS1	0.000879856	hsa:22999	IPI00387015
FGFR3	0.000878504	hsa:2261	IPI00027174
PRKCI	0.000878156	hsa:5584	IPI00016639
ARHGAP5	0.000872104	hsa:394	IPI00013988
EPHA2	0.000872097	hsa:1969	IPI00021267
PLD1	0.00087139	hsa:5337	IPI00012865
ITSN1	0.000869113	hsa:6453	IPI00304740
SEMA6D	0.000865793	hsa:80031	IPI00332846
ATRX	0.000864535	hsa:546	IPI00297633
RIMS2	0.000861557	hsa:9699	IPI00005698
NCK2	0.000858622	hsa:8440	IPI00306531
TENC1	0.000852403	hsa:23371	IPI00465295
MAPK12	0.000851398	hsa:6300	IPI00296283
TJP1	0.000848674	hsa:7082	IPI00216219
MLLT4	0.000843475	hsa:4301	IPI00398718
ITGB2	0.00083562	hsa:3689	IPI00291792
NCF1	0.00083423	hsa:653361	IPI00788186
STK24	0.000832899	hsa:8428	IPI00002212
LCP2	0.000828978	hsa:3937	IPI00297169
RHOC	0.000827215	hsa:389	IPI00027434
FST	0.000827002	hsa:10468	IPI00021081
VAV1	0.000823242	hsa:7409	IPI00011696
TNF	0.000819277	hsa:7124	IPI00001671
EED	0.000817453	hsa:8726	IPI00432040
RAP1B	0.00081646	hsa:5908	IPI00015148
TNFRSF19	0.000815764	hsa:55504	IPI00100067
TNFRSF11A	0.000815764	hsa:8792	IPI00021968
KIF1B	0.000815472	hsa:23095	IPI00029011
SERPING1	0.000814067	hsa:710	IPI00291866
FES	0.000808545	hsa:2242	IPI00294344
TLR2	0.000808138	hsa:7097	IPI00019006
LOC51035	0.000807126	hsa:51035	IPI00027378
TNFSF13B	0.000806676	hsa:10673	IPI00031802
DDEF2	0.000805566	hsa:8853	IPI00022058
PRKCB1	0.00080507	hsa:5579	IPI00010466
TICAM251014	0.000804448	hsa:353376	IPI00428967
MAPK8	0.000800334	hsa:5599	IPI00024672
AKAP9	0.000799552	hsa:10142	IPI00019223
DUSP4	0.000798763	hsa:1846	IPI00011860
PSCD1	0.000797483	hsa:9267	IPI00478608
RASAL2	0.000796166	hsa:9462	IPI00006854
MARK2	0.000793791	hsa:2011	IPI00555838
BTK	0.000791185	hsa:695	IPI00029132
PDK1	0.000789549	hsa:5163	IPI00014831
OBSCN	0.00078468	hsa:84033	IPI00288940
PDK2	0.000780419	hsa:5164	IPI00797834
IL6ST	0.000774394	hsa:3572	IPI00297124
DOK2	0.000771932	hsa:9046	IPI00022602
GOPC	0.000769094	hsa:57120	IPI00186721
ARHGAP1	0.000767083	hsa:392	IPI00020567
HTRA1	0.000766785	hsa:5654	IPI00003176
MAGI3	0.000765986	hsa:260425	IPI00514954
MLL4	0.00076131	hsa:9757	IPI00218823
BMPR1B	0.000760662	hsa:658	IPI00010862
NEK6	0.000759528	hsa:10783	IPI00550738
JUP	0.000759528	hsa:3728	IPI00554711
F12	0.000759391	hsa:2161	IPI00019581
NEK1	0.000759331	hsa:4750	IPI00044749
PTPRR	0.000758799	hsa:5801	IPI00033560
PLXNA1	0.000757873	hsa:5361	IPI00552671
PRKG1	0.000757392	hsa:5592	IPI00436355
TLR3	0.000756783	hsa:7098	IPI00019007
RASIP1	0.000749546	hsa:54922	IPI00015805
EWSR1	0.000749407	hsa:2130	IPI00872855
PKN3	0.000747805	hsa:29941	IPI00413780
VPS11	0.000742931	hsa:55823	IPI00300697
KIT	0.000741748	hsa:3815	IPI00022296
ARHGEF6	0.000739905	hsa:9459	IPI00014256
M-RIP	0.000738737	hsa:23164	IPI00305344
S100A8	0.000738597	hsa:6279	IPI00007047
RIN3	0.000738431	hsa:79890	IPI00745485
TGFBR2	0.000736488	hsa:7048	IPI00020431
SIAH1	0.000736001	hsa:6477	IPI00396517
NPHP1	0.000728218	hsa:4867	IPI00028739
NOXO1	0.000725578	hsa:124056	IPI00172576
SNRK	0.000725332	hsa:54861	IPI00470811
PTPN7	0.000723706	hsa:5778	IPI00017338
LATS1	0.000723611	hsa:9113	IPI00005858
CENTA1	0.000723405	hsa:11033	IPI00009992
TEK	0.000720944	hsa:7010	IPI00412829
ARHGEF2	0.000719939	hsa:9181	IPI00472160
GHR	0.000719067	hsa:2690	IPI00023599
NCF2	0.000718226	hsa:4688	IPI00021070
RNF11	0.000717837	hsa:26994	IPI00003894
TNFSF4	0.000717197	hsa:7292	IPI00011974
TNFRSF13B	0.000713398	hsa:23495	IPI00018362
MYH9	0.000709763	hsa:4627	IPI00019502
HLA-E	0.000709193	hsa:3133	IPI00830076
CDK5	0.000708952	hsa:1020	IPI00023530
CAMK2G	0.000706425	hsa:818	IPI00334344
PTPRF	0.000706211	hsa:5792	IPI00107831
RACGAP1	0.000705816	hsa:29127	IPI00152946
MAST2	0.00069652	hsa:23139	IPI00514071
CBLC	0.000695527	hsa:23624	IPI00008459
STUB1	0.000693957	hsa:10273	IPI00025156
BLNK	0.000692767	hsa:29760	IPI00002434
IL18	0.000690647	hsa:3606	IPI00290198
STK36	0.000690647	hsa:27148	IPI00235407
ZBTB7A	0.000689602	hsa:51341	IPI00026317
RBBP4	0.000689602	hsa:5928	IPI00328319
SIAH2	0.000689036	hsa:6478	IPI00305283
DUSP10	0.000684477	hsa:11221	IPI00026987
HLA-B	0.000684145	hsa:3106	unknown6
EPHA4	0.000683476	hsa:2043	IPI00008318
CSNK1E	0.000682635	hsa:1454	IPI00027729
SH3KBP1	0.000682324	hsa:30011	IPI00294962
DUSP3	0.000681682	hsa:1845	IPI00018671
JAK3	0.000678408	hsa:3718	IPI00002773
SIRPA	0.000678251	hsa:140885	IPI00656087
NFKBIB	0.00067697	hsa:4793	IPI00161119
IL23A	0.000675381	hsa:51561	IPI00300835
BUB1	0.000674992	hsa:699	IPI00783305
PLCB3	0.000670399	hsa:5331	IPI00010400
EDAR	0.000668802	hsa:10913	IPI00007051
TNFSF8	0.000668773	hsa:944	IPI00031715
MALT1	0.000668653	hsa:10892	IPI00009540
MAP3K7IP3	0.000668653	hsa:257397	IPI00166840
PML	0.000668305	hsa:5371	IPI00022348
FNBP1	0.000668021	hsa:23048	IPI00807625
S100A4	0.000665054	hsa:6275	IPI00032313
RPS6KB1	0.000659337	hsa:6198	IPI00216132
TNNI2	0.000658578	hsa:7136	IPI00216236
FGF2	0.000657318	hsa:2247	IPI00154603
PLXNB1	0.000655973	hsa:5364	IPI00455329
PTPN3	0.000655577	hsa:5774	IPI00289649
HSP90B1	0.000654816	hsa:7184	IPI00027230
IFNAR1	0.000654516	hsa:3454	IPI00012877
WDR33	0.000653866	hsa:55339	IPI00106567
SH2D4A	0.000651172	hsa:63898	IPI00100731
FER	0.000650039	hsa:2241	IPI00029263
DLG4	0.000646253	hsa:1742	IPI00619928
RHEB	0.000643665	hsa:6009	IPI00016669
PIAS1	0.000643258	hsa:8554	IPI00220424
PDGFRB	0.000637773	hsa:5159	IPI00015902
CTSL1	0.000636648	hsa:1514	IPI00012887
PTPN22	0.000632084	hsa:26191	IPI00219138
ZNF350	0.000631634	hsa:59348	IPI00478374
TNFSF9	0.000630489	hsa:8744	IPI00013301
TNFSF18	0.000630489	hsa:8995	IPI00009195
SHC1	0.00063027	hsa:6464	IPI00645103
LRSAM1	0.000628276	hsa:90678	IPI00300805
SNCAIP	0.000627409	hsa:9627	IPI00002293
LAMA5	0.000626368	hsa:3911	IPI00783665
MAST1	0.000626169	hsa:22983	IPI00027883
BARD1	0.000623985	hsa:580	IPI00017746
PSCD3	0.000623724	hsa:9265	IPI00013892
SHB	0.000623616	hsa:6461	IPI00604688
BMPR2	0.000621557	hsa:659	IPI00783156
ITGB3	0.000621244	hsa:3690	IPI00303283
MYO10	0.000621007	hsa:4651	IPI00289258
INPP5D646743	0.000619815	hsa:3635	IPI00329213
CIB1	0.000618965	hsa:10519	IPI00018451
MET	0.000618492	hsa:4233	IPI00029273
DUSP19	0.000617757	hsa:142679	IPI00102808
INHBB	0.000615816	hsa:3625	IPI00297026
PLEC1	0.000610478	hsa:5339	IPI00014898
RIPK1	0.000608509	hsa:8737	IPI00013773
BMX	0.0006073	hsa:660	IPI00020899
DNM1	0.000607142	hsa:1759	IPI00873844
CD70	0.000604765	hsa:970	IPI00031713
APAF1	0.000604183	hsa:317	IPI00023630
IKBKB	0.000597229	hsa:3551	IPI00024709
TRIM39	0.000596718	hsa:56658	IPI00873841
RYBP	0.000596718	hsa:23429	IPI00296594
ZAK	0.000596718	hsa:51776	IPI00329638
WNK1	0.000596718	hsa:65125	IPI00004472
DNM2	0.000596718	hsa:1785	IPI00033022
RAB1A	0.000596718	hsa:5861	IPI00005719
BIN1	0.000595556	hsa:274	IPI00186966
SLC9A3R2	0.000595174	hsa:9351	IPI00385034
MAGI2	0.000595174	hsa:9863	IPI00376306
SLC9A3R1	0.000595174	hsa:9368	IPI00003527
UNC13B	0.000595004	hsa:10497	IPI00478689
SYT1	0.000595004	hsa:6857	IPI00009439
SEMA4D	0.000594899	hsa:10507	IPI00023807
SOCS7	0.000594735	hsa:30837	IPI00022329
PRLR	0.000593997	hsa:5618	IPI00028640
CAMK2B	0.000593934	hsa:816	IPI00334271
CHUK	0.000592352	hsa:1147	IPI00005104
NOXA1	0.000590982	hsa:10811	IPI00654838
CDC42BPA	0.000590247	hsa:8476	IPI00640468
HLA-G	0.000590216	hsa:3135	IPI00015988
KRT1	0.000589586	hsa:3848	IPI00220327
PTPN21	0.000589404	hsa:11099	IPI00004388
CDK3	0.000585077	hsa:1018	IPI00023503
MTPN	0.000584973	hsa:136319	IPI00179589
PLAU	0.000584573	hsa:5328	IPI00296180
EDA2R	0.000584446	hsa:60401	IPI00029116
TNFRSF4	0.00058253	hsa:7293	IPI00018859
PLD2	0.000582478	hsa:5338	IPI00024727
DEF6	0.000582076	hsa:50619	IPI00004924
PKP3	0.000581063	hsa:11187	IPI00026952
NEDD9	0.000579855	hsa:4739	IPI00031407
CNTNAP1	0.000579672	hsa:8506	IPI00219249
TRAF5	0.000579138	hsa:7188	IPI00005760
NOD1	0.000578572	hsa:10392	IPI00005776
GATA2	0.000578112	hsa:2624	IPI00012900
TNFSF14	0.000576941	hsa:8740	IPI00307531
FKBP5	0.000575046	hsa:2289	IPI00218775
PCNT	0.000574842	hsa:5116	IPI00479143
SPTB	0.000572527	hsa:6710	IPI00216704
DUSP22	0.000572451	hsa:56940	IPI00024617
PACSIN3	0.000572096	hsa:29763	IPI00329572
PICK1	0.000572054	hsa:9463	IPI00160369
HLA-DPA1	0.000571684	hsa:3113	IPI00021711
IL7R	0.000571623	hsa:3575	IPI00292014
CD2AP	0.000570239	hsa:23607	IPI00412771
TYK2	0.000569544	hsa:7297	IPI00022353
TGFA	0.000569254	hsa:7039	IPI00872280
RAPSN	0.00056858	hsa:5913	IPI00828059
CDC27	0.00056858	hsa:996	IPI00294575
SPARC	0.000568548	hsa:6678	IPI00014572
TGFBRAP1	0.000567901	hsa:9392	IPI00550891
PRKAA1	0.000565408	hsa:5562	IPI00872804
CIAO1	0.000565408	hsa:9391	IPI00008791
CASP2	0.000565408	hsa:835	IPI00291570
SOCS1	0.000564477	hsa:8651	IPI00021491
BAIAP2	0.000562275	hsa:10458	IPI00299088
TNFRSF25	0.000557241	hsa:8718	IPI00003999
SH2D1A	0.000556716	hsa:4068	IPI00032401
TRIM32	0.000552543	hsa:22954	IPI00297113
BDNF	0.000551339	hsa:627	IPI00012058
CCL16	0.000551323	hsa:6360	IPI00006717
AIP	0.000551207	hsa:9049	IPI00010460
BTC	0.000550468	hsa:685	IPI00015755
HLA-DRA	0.000549754	hsa:3122	IPI00005171
CNKSR2	0.000549754	hsa:22866	IPI00435208
TBK1	0.000549556	hsa:29110	IPI00293613
EGF	0.000548712	hsa:1950	IPI00000073
PRKD2	0.000548581	hsa:25865	IPI00009334
FAS	0.000547507	hsa:355	IPI00744894
SNTB2	0.000547435	hsa:6645	IPI00009505
GATA1	0.000546803	hsa:2623	IPI00013999
PLCB1	0.000545606	hsa:23236	IPI00219563
NFKB1	0.000544988	hsa:4790	IPI00788987
PTPRS	0.00054453	hsa:5802	IPI00289831
MST1	0.000543387	hsa:4485	IPI00292218
PIK3R2	0.000540938	hsa:5296	IPI00011736
GNAS	0.000540361	hsa:2778	IPI00009881
TOMM34	0.000540324	hsa:10953	IPI00009946
MARK4	0.000538854	hsa:57787	IPI00064797
DOCK1	0.000538316	hsa:1793	IPI00015286
C20orf97	0.000535361	hsa:57761	IPI00290307
NARG1	0.000531982	hsa:80155	IPI00386189
IRAK2	0.000529623	hsa:3656	IPI00304986
RAC2	0.000528452	hsa:5880	IPI00010270
HLA-A	0.000527597	hsa:3105	IPI00472882
IKBKG	0.000526993	hsa:8517	IPI00002411
NPHS1	0.000526479	hsa:4868	unknown18
TNFRSF14	0.00052569	hsa:8764	IPI00024331
TNFRSF8	0.00052569	hsa:943	IPI00006073
SERPINB6	0.000523227	hsa:5269	IPI00749398
KDR	0.000522712	hsa:3791	IPI00021396
TRIM28	0.000522212	hsa:10155	IPI00438229
SEPT_2	0.000522212	hsa:4735	IPI00014177
KIDINS220	0.000521217	hsa:57498	IPI00384909
ZNF274	0.000521217	hsa:10782	IPI00062467
TNFSF15	0.000520801	hsa:9966	IPI00021380
RIN2	0.00052059	hsa:54453	IPI00549715
PDGFB	0.000518561	hsa:5155	IPI00000044
RAPGEF5	0.00051854	hsa:9771	IPI00412252
RAPGEF6	0.000517648	hsa:51735	IPI00337694
CXCL13	0.00051725	hsa:10563	IPI00015163
AURKA	0.000516841	hsa:6790	IPI00298940
TRAF3	0.000514646	hsa:7187	IPI00297473
MAPK8IP1	0.000514179	hsa:9479	IPI00023133
ARHGEF3	0.000513808	hsa:50650	IPI00020949
CRADD	0.000513526	hsa:8738	IPI00020364
DMPK	0.000512165	hsa:1760	IPI00305254
LRRC59	0.000511813	hsa:55379	IPI00396321
LRRC40	0.000511813	hsa:55631	IPI00152998
RBBP7	0.000511077	hsa:5931	IPI00395865
STRAP	0.000511077	hsa:11171	IPI00294536
EIF3I	0.000511077	hsa:8668	IPI00012795
BUB3	0.000511077	hsa:9184	IPI00013468
GNB2	0.000511077	hsa:2783	IPI00003348
IRAK4	0.000511077	hsa:51135	IPI00007641
IRAK3	0.000511077	hsa:11213	IPI00026984
ZRANB1	0.000511077	hsa:54764	IPI00005347
TRAFD1	0.000511077	hsa:10906	IPI00009146
ZNF675	0.000511077	hsa:171392	IPI00152427
NGFB	0.000510726	hsa:4803	IPI00000076
IL2RG	0.000510442	hsa:3561	IPI00012899
ARIH2	0.000507926	hsa:10425	IPI00007304
LTBR	0.000507501	hsa:4055	IPI00006097
PECAM1	0.000505786	hsa:5175	IPI00295618
PTPRM	0.000505104	hsa:5797	IPI00293849
RND2	0.000504906	hsa:8153	IPI00001436
SOS1	0.000504891	hsa:6654	IPI00020131
EPHB6	0.000502902	hsa:2051	IPI00005222
JAM3	0.000502789	hsa:83700	IPI00382811
CD80	0.000502789	hsa:941	IPI00015914
RTN4R	0.000502789	hsa:65078	IPI00289204
TLE1	0.000502789	hsa:7088	IPI00413270
IL22	0.000502789	hsa:50616	IPI00008372
MCC	0.000502789	hsa:4163	IPI00011957
ICAM3	0.000502789	hsa:3385	IPI00031620
TIAM1	0.000502512	hsa:7074	IPI00011400
MAP3K8	0.000502314	hsa:1326	IPI00298726
DGKD	0.00049917	hsa:8527	IPI00303136
PTPN14	0.000498654	hsa:5784	IPI00018914
LTB	0.000498229	hsa:4050	IPI00032334
CSNK2A2	0.000495467	hsa:1459	IPI00020602
MARK1	0.000495295	hsa:4139	IPI00185037
PSMD10	0.000493782	hsa:5716	IPI00003565
CDKN2A	0.000493782	hsa:1029	IPI00651662
RANBP2	0.000493782	hsa:5903	IPI00221325
MCF2L	0.000490683	hsa:23263	IPI00477099
CSNK1D	0.000490181	hsa:1453	IPI00011102
SH2B2	0.00048801	hsa:10603	IPI00155706
IQGAP2	0.00048594	hsa:10788	IPI00299048
RAN	0.000484879	hsa:5901	IPI00643041
ZNF10	0.000484332	hsa:7556	IPI00009267
RRAS2	0.000483799	hsa:22800	IPI00012512
THPO	0.000482077	hsa:7066	IPI00218254
EPHB1	0.000481578	hsa:2047	IPI00008315
MAP2K2	0.000481489	hsa:5605	IPI00003783
TRADD	0.000480945	hsa:8717	IPI00018744
TNFRSF18	0.000480945	hsa:8784	IPI00001796
TNFRSF9	0.000480945	hsa:3604	IPI00014211
HLA-DQA1	0.00048061	hsa:3117	IPI00289658
GRB7	0.000480114	hsa:2886	IPI00448767
HLA-DQA2	0.000479989	hsa:3118	IPI00005172
PCGF6	0.000479931	hsa:84108	IPI00102714
MNAT1	0.000479931	hsa:4331	IPI00294701
LMTK3	0.000479494	hsa:114783	IPI00140833
GSK3A	0.000479226	hsa:2931	IPI00292228
YY1	0.000479029	hsa:7528	IPI00014513
NUFIP1	0.000479029	hsa:26747	IPI00017630
PLXNB2	0.000478994	hsa:23654	IPI00853369
PSG9	0.000478376	hsa:5678	IPI00293461
CTNND1	0.000477742	hsa:1500	IPI00219725
DUSP7	0.000477628	hsa:1849	IPI00394738
PLCD1	0.000475641	hsa:5333	IPI00746030
TNFRSF10D	0.000475515	hsa:8793	IPI00294516
RERE	0.000474674	hsa:473	IPI00185027
IQGAP1	0.000471955	hsa:8826	IPI00009342
STK16	0.00047148	hsa:8576	IPI00872027
CDK8	0.00047148	hsa:1024	IPI00026791
CDC2L6	0.00047148	hsa:23097	IPI00250316
LRP2	0.00047148	hsa:4036	IPI00024292
MLPH	0.00047148	hsa:79083	IPI00012201
NTF3	0.00047148	hsa:4908	IPI00025474
ACVR1B	0.00047148	hsa:91	IPI00005732
LATS2	0.000471015	hsa:26524	IPI00016690
GEFT	0.000469651	hsa:115557	IPI00829805
PLEKHG2	0.000469651	hsa:64857	IPI00303373
OPHN1	0.000469651	hsa:4983	IPI00001762
FGF7	0.000469461	hsa:2252	IPI00010403
INPPL1	0.000469304	hsa:3636	IPI00016932
PTPN5	0.000468295	hsa:84867	IPI00008837
CCL25	0.000467901	hsa:6370	IPI00292032
RAC3	0.000467898	hsa:5881	IPI00023138
CHRM2	0.000465803	hsa:1129	IPI00027473
GH1	0.000465607	hsa:2688	unknown16
CSK	0.000464463	hsa:1445	IPI00013212
BMP7	0.00046378	hsa:655	IPI00550949
GDF5	0.00046378	hsa:8200	IPI00015522
MAPKBP1	0.000463237	hsa:23005	IPI00782945
ERBB4	0.00046288	hsa:2066	IPI00016371
DUSP9	0.000460337	hsa:1852	IPI00294486
CALM3	0.000458549	hsa:808	unknown10
MAPKAPK2	0.000458281	hsa:9261	IPI00026054
TNFSF12	0.000458182	hsa:8742	IPI00021900
SH3GL3	0.000457411	hsa:6457	IPI00019172
CR1	0.000457248	hsa:1378	IPI00039288
CDC2L1	0.000455888	hsa:984	IPI00215999
PRPF4B	0.000455825	hsa:8899	IPI00013721
CRKRS	0.000455825	hsa:51755	IPI00021175
WIZ	0.000455825	hsa:58525	IPI00295502
HECW1	0.000454994	hsa:23072	IPI00173347
MTF2	0.000454181	hsa:22823	IPI00291983
SERPINE1	0.000454049	hsa:5054	IPI00007118
RAB4A	0.000453156	hsa:5867	IPI00480056
TRIM2	0.000452999	hsa:23321	IPI00153011
RGL2	0.00045282	hsa:5863	IPI00005656
NRG1	0.00045237	hsa:3084	IPI00296902
IGFBP7	0.000451797	hsa:3490	IPI00016915
PRKG2	0.00045178	hsa:5593	IPI00012322
NLRP2	0.000451388	hsa:55655	IPI00016480
PPP2R3A	0.00045103	hsa:5523	IPI00029144
CD27	0.00045066	hsa:939	IPI00002435
MERTK	0.000450252	hsa:10461	IPI00029756
RHOD	0.000447383	hsa:29984	IPI00010841
RHEBL1	0.000447383	hsa:121268	IPI00556561
FSTL3	0.000446124	hsa:10272	IPI00025155
PRKCQ	0.000444661	hsa:5588	IPI00029196
RUSC2	0.000441756	hsa:9853	IPI00444656
STK4	0.000441392	hsa:6789	IPI00011488
PKP2	0.00044017	hsa:5318	IPI00005264
MAP3K11	0.000438976	hsa:4296	IPI00000977
FGFR1	0.000438719	hsa:2260	IPI00005142
FASLG	0.000438667	hsa:356	IPI00007577
TRIP10	0.000438531	hsa:9322	IPI00168849
BCL3	0.000437091	hsa:602	IPI00791379
ARHGAP21	0.000435904	hsa:57584	IPI00867539
STK3	0.000435867	hsa:6788	IPI00411984
MAP2K7	0.000435867	hsa:5609	IPI00023636
FLT3	0.000434083	hsa:2322	IPI00748391
HMMR	0.000433149	hsa:3161	IPI00337325
RAB6A	0.000433049	hsa:5870	IPI00023526
ST13	0.000432591	hsa:6767	IPI00032826
CHD3	0.000432343	hsa:1107	IPI00373870
RIN1	0.000431687	hsa:9610	IPI00014454
PRKCSH	0.000430611	hsa:5589	IPI00026154
DCN	0.000429306	hsa:1634	IPI00012119
PKD1	0.000429306	hsa:5310	IPI00409566
MATN2	0.000429306	hsa:4147	IPI00168520
TP53BP2	0.00042918	hsa:7159	IPI00337588
IL1RAP	0.000428745	hsa:3556	IPI00031789
PDGFA	0.000428177	hsa:5154	IPI00021833
TPM2	0.000427977	hsa:7169	IPI00013991
INHBA	0.000427958	hsa:3624	IPI00028670
INHBC	0.000427958	hsa:3626	IPI00023314
CXCL12	0.000427588	hsa:6387	IPI00848299
STK35	0.000427406	hsa:140901	IPI00291457
MAP2K1	0.000427233	hsa:5604	IPI00219604
ROS1	0.000426964	hsa:6098	IPI00288965
PIM1	0.000426665	hsa:5292	IPI00005014
CELSR3	0.000426607	hsa:1951	unknown14
DLG1	0.000425431	hsa:1739	IPI00030351
CISH	0.000425421	hsa:1154	IPI00017281
ACTN2	0.000424515	hsa:88	IPI00019884
VAV3	0.000424342	hsa:10451	IPI00299763
DYRK1A	0.000423311	hsa:1859	IPI00014344
EPHB3	0.000423293	hsa:2049	IPI00289329
MAP2K6	0.000422759	hsa:5608	IPI00003814
USP13	0.000422688	hsa:8975	IPI00024401
TLR5	0.000422124	hsa:7100	IPI00298758
SH3RF1	0.000421347	hsa:57630	IPI00217138
WAS	0.000418662	hsa:7454	IPI00001545
NOL3	0.000418514	hsa:8996	IPI00105916
GRB14	0.000418441	hsa:2888	IPI00030917
TTN	0.000418253	hsa:7273	IPI00759754
KRAS	0.000418236	hsa:3845	IPI00423568
CDGAP	0.000417943	hsa:57514	IPI00297288
GOLGA4	0.000416846	hsa:2803	IPI00013272
RNF126	0.000416228	hsa:55658	IPI00155562
CALM2801	0.000416057	hsa:805	IPI00075248
IRS1	0.000415352	hsa:3667	IPI00019471
SRGAP1	0.000415284	hsa:57522	IPI00376259
PRKD1	0.000415204	hsa:5587	IPI00782950
C14orf4	0.000414429	hsa:64207	IPI00019205
NFKBIA	0.000414328	hsa:4792	IPI00018330
NFKBIE	0.000414328	hsa:4794	IPI00442458
BMP2	0.000413461	hsa:650	IPI00025069
CDK6	0.00041144	hsa:1021	IPI00023529
HGF	0.000410693	hsa:3082	IPI00025767
MAP4K5	0.000410639	hsa:11183	IPI00294842
DOCK2	0.000410394	hsa:1794	IPI00022449
FCGR2A	0.00040886	hsa:2212	IPI00023505
MELK	0.00040886	hsa:9833	IPI00006471
VCAM1	0.00040886	hsa:7412	IPI00018136
FCER1A	0.00040886	hsa:2205	IPI00549768
PTPRN	0.00040886	hsa:5798	IPI00004440
ZIC4	0.00040886	hsa:84107	IPI00396030
TEX11	0.00040886	hsa:56159	IPI00307536
MUSK	0.00040886	hsa:4593	IPI00655599
SLIT2	0.00040886	hsa:9353	IPI00006288
ZNF451	0.00040886	hsa:26036	IPI00000725
ZNF295	0.00040886	hsa:49854	IPI00008137
CNTNAP2	0.00040886	hsa:26047	IPI00029343
MAP3K5	0.00040886	hsa:4217	IPI00412433
DAPK1	0.00040886	hsa:1612	IPI00745936
CD4	0.00040886	hsa:920	IPI00003983
MAZ	0.00040886	hsa:4150	IPI00869267
CSNK1G2	0.00040886	hsa:1455	IPI00297767
C14orf140	0.00040886	hsa:79696	IPI00760585
NEK2	0.00040886	hsa:4751	IPI00021331
LUM	0.00040886	hsa:4060	IPI00020986
PIK3R4	0.00040886	hsa:30849	IPI00024006
STAT3	0.00040886	hsa:6774	IPI00784414
RNF31	0.00040886	hsa:55072	IPI00094740
NRXN1	0.00040886	hsa:9378	IPI00428511
IFNG	0.00040886	hsa:3458	IPI00307209
IL28A	0.00040886	hsa:282616	IPI00218010
TAGLN2	0.00040886	hsa:8407	IPI00550363
MPP3	0.00040886	hsa:4356	IPI00419337
PPP3R1	0.00040886	hsa:5534	IPI00027464
SEMA7A	0.00040886	hsa:8482	IPI00025257
ULBP1	0.00040886	hsa:80329	IPI00018861
RAB8B	0.00040886	hsa:51762	IPI00024282
FN1	0.00040886	hsa:2335	IPI00022418
WISP2	0.00040886	hsa:8839	IPI00022052
IL11	0.00040886	hsa:3589	IPI00025820
ZFYVE9	0.00040886	hsa:9372	IPI00030648
AKAP6	0.00040886	hsa:9472	IPI00297089
ATP5J2	0.00040886	hsa:9551	IPI00220300
RHO	0.00040886	hsa:6010	IPI00027391
MPP6	0.00040886	hsa:51678	IPI00303280
CLK4	0.00040886	hsa:57396	IPI00180143
CALML5	0.00040886	hsa:51806	IPI00021536
RIF1	0.00040886	hsa:55183	IPI00375454
GNAI2	0.00040886	hsa:2771	IPI00748145
AMH	0.00040886	hsa:268	IPI00008577
GBL	0.00040886	hsa:64223	IPI00420058
SERPINB9	0.00040886	hsa:5272	IPI00032139
ZNF167	0.00040886	hsa:55888	IPI00479927
MDFI	0.00040886	hsa:4188	IPI00023726
PSD	0.00040886	hsa:5662	IPI00385148
CCL20	0.00040886	hsa:6364	IPI00020355
CX3CL1	0.00040886	hsa:6376	IPI00019771
HACE1	0.00040886	hsa:57531	IPI00337371
FAM100A	0.00040886	hsa:124402	IPI00152091
TGFB3	0.000408553	hsa:7043	IPI00021780
TGFB1	0.000408553	hsa:7040	IPI00000075
MAP4K2	0.000407583	hsa:5871	IPI00149094
SEMA4B	0.000407041	hsa:10509	IPI00513964
RPS6KA3	0.000405402	hsa:6197	IPI00020898
RPAP3	0.000404749	hsa:79657	IPI00002408
AKT2	0.00040397	hsa:208	IPI00012870
PAK3	0.000403868	hsa:5063	IPI00410084
SP3	0.000403512	hsa:6670	IPI00025807
ZNF76	0.000403512	hsa:7629	IPI00003784
PTPRB	0.000402549	hsa:5787	IPI00295577
KRT8	0.000401728	hsa:3856	IPI00554648
TRAF4	0.000401387	hsa:9618	IPI00162088
RAB14	0.000400177	hsa:51552	IPI00291928
RAB5C	0.000400177	hsa:5878	IPI00016339
SRPK2	0.000399468	hsa:6733	IPI00333420
CAMK2A	0.000399157	hsa:815	IPI00215715
NBR1	0.000398784	hsa:4077	IPI00871941
TRIM63	0.000398784	hsa:84676	IPI00000309
HBEGF	0.000396	hsa:1839	IPI00012948
EREG	0.000396	hsa:2069	IPI00024741
NRAS	0.00039519	hsa:4893	IPI00000005
NUAK1	0.000394629	hsa:9891	IPI00028566
RAB8A	0.000394447	hsa:4218	IPI00028481
FKBP4	0.000394049	hsa:2288	IPI00219005
RAB11A	0.000393915	hsa:8766	IPI00429190
SGK3	0.00039276	hsa:23678	IPI00655852
DUSP2	0.000392606	hsa:1844	IPI00016729
RASGRP2	0.000392188	hsa:10235	IPI00329757
HGS	0.000391032	hsa:9146	IPI00006176
RPS6KA5	0.000390868	hsa:9252	IPI00335101
SERPINC1	0.000390402	hsa:462	IPI00032179
CSH1	0.000389215	hsa:1442	unknown15
PRL	0.000389215	hsa:5617	IPI00873653
DNAJC3	0.000389204	hsa:5611	IPI00006713
VEGFC	0.000388949	hsa:7424	IPI00028076
FIGF	0.000388949	hsa:2277	IPI00004653
BRAF	0.000388677	hsa:673	IPI00303797
PPP1R12C	0.000388263	hsa:54776	IPI00443045
SERPINB13	0.00038574	hsa:5275	IPI00006560
ZFYVE20	0.000385469	hsa:64145	IPI00007057
PLEKHA8	0.000384196	hsa:84725	IPI00867525
BMP6	0.000383865	hsa:654	IPI00024887
GDF9	0.000383865	hsa:2661	IPI00029127
TNNT1	0.000383813	hsa:7138	IPI00395442
ZHX1	0.000383234	hsa:11244	IPI00293086
GIT1	0.000383234	hsa:28964	IPI00384861
CCL7	0.000383164	hsa:6354	IPI00746376
WASF2	0.000382769	hsa:10163	IPI00472164
PACSIN1	0.000382611	hsa:29993	IPI00011515
TLR911344	0.000382004	hsa:54106	IPI00010140
DUSP5	0.000381537	hsa:1847	IPI00003478
DUSP6	0.000381537	hsa:1848	IPI00004390
ABL2	0.000379607	hsa:27	IPI00329488
FADD	0.000378579	hsa:8772	IPI00011919
HIVEP3	0.000378579	hsa:59269	IPI00328089
WDR65	0.000378579	hsa:149465	IPI00043302
ZBTB25	0.000378579	hsa:7597	IPI00217777
ZBTB43	0.000378579	hsa:23099	IPI00022264
MIZF	0.000378579	hsa:25988	IPI00023489
ZNF646	0.000378579	hsa:9726	IPI00004419
ZNF46	0.000378579	hsa:7597	IPI00217777
BMPR1A	0.000377551	hsa:657	IPI00005731
MBL2	0.000377551	hsa:4153	IPI00004373
PRKAA2	0.000377551	hsa:5563	IPI00307755
EIF4EBP1	0.000377551	hsa:1978	IPI00002569
EIF4EBP3	0.000377551	hsa:8637	IPI00021476
TPM1	0.000377551	hsa:7168	IPI00014581
TNC	0.000377118	hsa:3371	IPI00031008
FGR	0.000376552	hsa:2268	IPI00016871
IL1R1	0.000376348	hsa:3554	IPI00027508
TIRAP	0.000376348	hsa:114609	IPI00718966
SHOC2	0.000376143	hsa:8036	IPI00298928
MUC4	0.000375471	hsa:4585	IPI00302162
MRAS	0.000375413	hsa:22808	IPI00024166
CCL21	0.000373973	hsa:6366	IPI00012174
CCL19	0.000373973	hsa:6363	IPI00017761
SNTB1	0.000373647	hsa:6641	IPI00026059
ANKRD13A	0.000373608	hsa:88455	IPI00217831
OPTN	0.000373608	hsa:10133	IPI00304189
CCL5	0.000371982	hsa:6352	IPI00009309
CCL2	0.000371423	hsa:6347	IPI00009308
RPS6KA2	0.000371027	hsa:6196	IPI00300321
SH3GL1	0.000369368	hsa:6455	IPI00019169
ARAF	0.000368933	hsa:369	IPI00872240
LRRCC1	0.000368764	hsa:85444	IPI00807727
MAP2K3	0.00036828	hsa:5606	IPI00220438
RASGRF1	0.000368124	hsa:5923	IPI00016784
RASD2	0.000367904	hsa:23551	IPI00304150
PRELP	0.000367627	hsa:5549	IPI00020987
TSHR	0.00036737	hsa:7253	IPI00744312
CASP4	0.000367114	hsa:837	IPI00027725
FLT1	0.000366917	hsa:2321	IPI00018335
APPL2	0.000366756	hsa:55198	IPI00172513
NOTCH2	0.000364854	hsa:4853	IPI00297655
ZNF205	0.000364685	hsa:7755	IPI00029377
DTX2	0.000364685	hsa:113878	IPI00292746
AGR2	0.000364685	hsa:10551	IPI00007427
TRIO	0.000364648	hsa:7204	IPI00442035
NEB	0.000363735	hsa:4703	IPI00303335
FGD1	0.000363577	hsa:2245	IPI00024312
DOCK9	0.000363577	hsa:23348	IPI00332567
MYO9A	0.000363577	hsa:4649	IPI00018057
PARD3	0.000363577	hsa:56288	IPI00154915
IL1B	0.000363325	hsa:3553	IPI00307223
IL1A	0.000363325	hsa:3552	IPI00003096
IL1RN	0.000363325	hsa:3557	IPI00000045
ANKRD2	0.000363128	hsa:26287	IPI00418217
DNMBP	0.000362649	hsa:23268	IPI00174025
HIP2	0.000362605	hsa:3093	IPI00021370
MAP3K7	0.0003622	hsa:6885	IPI00295738
HLA-DMA	0.000361896	hsa:3108	IPI00291924
F2	0.000361896	hsa:2147	IPI00019568
ARVCF	0.000361896	hsa:421	IPI00010490
EIF2AK3	0.000361878	hsa:9451	IPI00303053
TGFB2	0.000361588	hsa:7042	IPI00235354
TRAP1	0.000361588	hsa:10131	IPI00030275
Rgr	0.000359698	hsa:266747	IPI00744438
TNFRSF10A	0.000359649	hsa:8797	IPI00021975
TNFRSF10B	0.000359649	hsa:8795	IPI00296379
CIT	0.000358177	hsa:11113	IPI00022465
BMP4	0.000357028	hsa:652	IPI00292640
GDF6	0.000357028	hsa:392255	IPI00419815
AREG727738	0.000356672	hsa:374	IPI00012023
ARF4	0.000356672	hsa:378	IPI00215918
ALCAM	0.000356672	hsa:214	IPI00015102
CCL8	0.000356327	hsa:6355	IPI00007524
PIM2	0.000355019	hsa:11040	IPI00332692
RGL1	0.000355011	hsa:23179	IPI00396431
AMPH	0.000354141	hsa:273	IPI00305486
TRAF7	0.000353608	hsa:84231	IPI00395631
DNAJC7	0.000353608	hsa:7266	IPI00329629
SUGT1	0.000353608	hsa:10910	IPI00828150
FANCL	0.000353454	hsa:55120	IPI00018099
TTC27	0.000353454	hsa:55622	IPI00183938
RASL12	0.000353454	hsa:51285	IPI00009813
NKIRAS1	0.000353454	hsa:28512	IPI00410705
RAB6B	0.000353454	hsa:51560	IPI00016891
AGT	0.000352503	hsa:183	IPI00032220
SERPINB8	0.000352186	hsa:5271	IPI00032134
F2R	0.000351345	hsa:2149	IPI00296869
RUFY1	0.000349617	hsa:80230	IPI00744637
ZNF165	0.000349435	hsa:7718	IPI00029075
VAV2	0.00034811	hsa:7410	IPI00446303
CAPNS1	0.000347827	hsa:826	IPI00025084
RABGGTA	0.000347827	hsa:5875	IPI00022664
LAMA1	0.000347182	hsa:284217	IPI00375294
ARHGAP29	0.000346711	hsa:9411	IPI00152011
CACNB1	0.000346241	hsa:782	IPI00183965
GCC1	0.000346241	hsa:79571	IPI00165138
MAD1L1	0.000346241	hsa:8379	IPI00470518
PRKX	0.000346241	hsa:5613	IPI00020904
PTPRZ1	0.000345985	hsa:5803	IPI00216283
HGFAC	0.0003458	hsa:3083	IPI00029193
PLCB2	0.000345796	hsa:5330	IPI00744517
CAPN6	0.000345796	hsa:827	IPI00002547
RGS16	0.000345736	hsa:6004	IPI00289948
BIRC2	0.000345553	hsa:329	IPI00013418
PLEKHA2	0.000345349	hsa:59339	IPI00455835
PLEKHA1	0.000345349	hsa:59338	IPI00306354
DCC	0.000344006	hsa:1630	IPI00016422
PLK4	0.00034396	hsa:10733	IPI00410344
FGF18	0.000343282	hsa:8817	IPI00008830
FGF17	0.000343282	hsa:8822	IPI00028483
FGF5	0.000343282	hsa:2250	IPI00295390
FGF4	0.000343282	hsa:2249	IPI00029760
FGF3	0.000343282	hsa:2248	IPI00005729
FGF6	0.000343282	hsa:2251	IPI00022396
FGF9	0.000343282	hsa:2254	IPI00011172
FGF8	0.000343282	hsa:2253	IPI00219933
FGF1	0.000343282	hsa:2246	IPI00007792
CTR9	0.000343154	hsa:9646	IPI00477468
PTPRO	0.000341973	hsa:5800	IPI00241041
SERPINA4	0.000341769	hsa:5267	IPI00328609
NEBL	0.000341769	hsa:10529	IPI00844035
IKZF1	0.000341476	hsa:10320	IPI00013232
IKZF3	0.000341476	hsa:22806	IPI00018923
RAPGEF2	0.000339746	hsa:9693	IPI00853219
SH3GL2	0.00033927	hsa:6456	IPI00019171
ARL3	0.00033912	hsa:403	IPI00003327
ARL1	0.00033912	hsa:400	IPI00219518
TLR10	0.000338773	hsa:81793	IPI00008887
CCL17	0.000338414	hsa:6361	IPI00022062
TEC	0.000337703	hsa:7006	IPI00000878
RNF7	0.000337617	hsa:9616	IPI00033132
RAB5A	0.000337558	hsa:5868	IPI00023510
HLA-DQB1	0.000336862	hsa:3119	IPI00005186
WASF3	0.000335805	hsa:10810	IPI00299003
ACTN4	0.000335805	hsa:81	IPI00013808
FBLN2	0.000335377	hsa:2199	IPI00023824
GMIP	0.00033533	hsa:51291	IPI00292376
MST1R	0.000335306	hsa:4486	IPI00030273
PLK3	0.00033512	hsa:1263	IPI00304186
SHBG	0.000334897	hsa:6462	IPI00023019
SIT1	0.000334266	hsa:27240	IPI00004407
MYH10	0.000334048	hsa:4628	IPI00397526
MYH4	0.000334048	hsa:4622	IPI00001753
MYH2	0.000334048	hsa:4620	IPI00007856
SH2D3A	0.000333935	hsa:10045	IPI00305020
C2	0.00033201	hsa:717	IPI00303963
LRRK1	0.000331559	hsa:79705	IPI00747813
NCKIPSD	0.000331202	hsa:51517	IPI00009319
BCL6	0.000330928	hsa:604	IPI00012820
DIP13B	0.000330904	hsa:55198	IPI00172513
NOV	0.000330587	hsa:4856	IPI00011140
GAK	0.000330587	hsa:2580	IPI00298949
KLF6	0.000330587	hsa:1316	IPI00293523
E4F1	0.000330587	hsa:1877	IPI00556439
KLF12	0.000330587	hsa:11278	IPI00027024
RAB5B	0.000330023	hsa:5869	IPI00017344
CCL4	0.000329714	hsa:6351	IPI00007751
CCL3	0.000329714	hsa:6348	IPI00019426
RNF130	0.000329596	hsa:55819	IPI00183643
PROS1	0.000329563	hsa:5627	IPI00294004
ZNF33B	0.000329562	hsa:7582	IPI00168604
PLAT	0.000329382	hsa:5327	IPI00019590
DAPK3	0.000329382	hsa:1613	IPI00015213
BOC	0.000328742	hsa:91653	IPI00747930
RAB3B	0.000328576	hsa:5865	IPI00300562
DUSP13	0.000328576	hsa:51207	IPI00008928
RAB33B	0.000328576	hsa:83452	IPI00021475
SH3BP157026	0.000327077	hsa:23616	IPI00456744
DVL2	0.000327077	hsa:1856	IPI00023103
CSF2RA1438	0.000326895	hsa:1438	IPI00012009
EPS8L1	0.000325508	hsa:54869	IPI00301250
SNX9	0.000325071	hsa:51429	IPI00001883
VEGFB	0.000324976	hsa:7423	IPI00028075
PGF	0.000324976	hsa:5228	IPI00028074
WFIKKN2	0.000324914	hsa:124857	IPI00152847
PEX5L	0.000324307	hsa:51555	IPI00009809
GRB10	0.000322808	hsa:2887	IPI00012752
LIMK1	0.00032141	hsa:3984	IPI00291702
ABI1	0.000321369	hsa:10006	IPI00431025
TNNI3	0.000321194	hsa:7137	IPI00244346
UTRN	0.000320618	hsa:7402	IPI00009329
MAP4K4	0.000320504	hsa:9448	IPI00006752
RASSF2	0.000320252	hsa:9770	IPI00414179
SOCS6	0.000319919	hsa:9306	IPI00297351
ZNF250	0.000318849	hsa:58500	IPI00643611
PSTPIP1	0.000318274	hsa:9051	IPI00022606
ROCK1	0.000318041	hsa:6093	IPI00022542
CTNNBIP1	0.000317929	hsa:56998	IPI00025001
BTRC	0.000317929	hsa:8945	IPI00413142
PTPRK	0.000317929	hsa:5796	IPI00015756
RALBP1	0.000317861	hsa:10928	IPI00009544
RASGRP4	0.000317206	hsa:115727	IPI00291367
PLCE1	0.000316973	hsa:51196	IPI00791109
CCL13	0.000315288	hsa:6357	IPI00016914
CCL11	0.000315288	hsa:6356	IPI00019945
FYB	0.000315081	hsa:2533	IPI00446986
IL10	0.000314932	hsa:3586	IPI00026102
PKP1	0.000314932	hsa:5317	IPI00071509
COIL	0.000314932	hsa:8161	IPI00006442
RAB3A	0.000314932	hsa:5864	IPI00023504
ARF6	0.000314932	hsa:382	IPI00215920
ERAS	0.000314932	hsa:3266	IPI00375882
ZNF440	0.000314932	hsa:126070	IPI00829765
ZNF145	0.000314932	hsa:7704	IPI00305613
FBXW11	0.000314932	hsa:23291	IPI00328796
TLE2	0.000314932	hsa:7089	IPI00297659
XCL1	0.000314932	hsa:6375	IPI00026979
XCL2	0.000314932	hsa:6846	IPI00002528
IL1F7	0.000314932	hsa:27178	IPI00218391
MICALCL	0.000314932	hsa:84953	IPI00844523
ARL15	0.000314932	hsa:54622	IPI00005163
ARFRP2	0.000314932	hsa:54622	IPI00005163
PHLDB2	0.000314932	hsa:90102	IPI00410259
COL9A1	0.000314932	hsa:1297	IPI00874229
SEMA3E	0.000314932	hsa:9723	IPI00004494
MYO3A	0.000314932	hsa:53904	IPI00185036
RP6-213H19.1	0.000314932	hsa:51765	IPI00292827
SLIT1	0.000314932	hsa:6585	IPI00296434
SLIT3	0.000314932	hsa:6586	IPI00017640
PATZ1	0.000314932	hsa:23598	IPI00003801
TRPS1	0.000314932	hsa:7227	IPI00296078
VCAN	0.000314932	hsa:1462	IPI00009802
NCAM1	0.000314932	hsa:4684	IPI00435020
SIRPG	0.000314932	hsa:55423	IPI00032061
L1CAM	0.000314932	hsa:3897	IPI00027087
ICAM5	0.000314932	hsa:7087	IPI00290456
F11R	0.000314932	hsa:50848	IPI00645501
THY1	0.000314932	hsa:7070	IPI00022892
CD86	0.000314932	hsa:942	IPI00290621
CD274	0.000314932	hsa:29126	IPI00023021
PVRL2	0.000314932	hsa:5819	IPI00022661
PDCD1LG2	0.000314932	hsa:80380	IPI00414542
BMP1	0.000314932	hsa:649	IPI00009054
PVR	0.000314932	hsa:5817	IPI00299158
PKN1	0.000314932	hsa:5585	IPI00002803
OSMR	0.000314527	hsa:9180	IPI00022674
ARHGEF11	0.000313998	hsa:9826	IPI00157442
RAB2A	0.000313977	hsa:5862	IPI00031169
UBR5	0.000313805	hsa:51366	IPI00026320
PAK7	0.000313759	hsa:57144	IPI00001814
ITK	0.000313038	hsa:3702	IPI00004566
PTPRG	0.000312554	hsa:5793	IPI00011651
IL8	0.000312364	hsa:3576	IPI00288914
CXCL1	0.000312364	hsa:2919	IPI00013874
CXCL5	0.000312364	hsa:6374	IPI00292936
SERPIND1	0.000311543	hsa:3053	IPI00292950
PDGFD	0.000311388	hsa:80310	IPI00018822
SPAG1	0.000311313	hsa:6674	IPI00292326
LASP1	0.000310459	hsa:3927	IPI00000861
MYST2	0.000309725	hsa:11143	IPI00180764
EIF2AK2	0.000308839	hsa:5610	IPI00019463
RAB10	0.000308824	hsa:10890	IPI00016513
CHFR	0.000308824	hsa:55743	IPI00023513
ADORA1	0.000308669	hsa:134	IPI00026872
HLA-F	0.00030843	hsa:3134	IPI00646822
HPN	0.000308228	hsa:3249	IPI00395826
ST14	0.000308228	hsa:6768	IPI00001922
EPHA8	0.000307761	hsa:2046	IPI00021274
MATK	0.000307114	hsa:4145	IPI00000868
MPL	0.000306893	hsa:4352	IPI00027637
PKP4	0.000305539	hsa:8502	IPI00021076
CASP9	0.000304495	hsa:842	IPI00023875
SERPINB2	0.000303792	hsa:5055	IPI00007117
NID1	0.000303792	hsa:4811	IPI00026944
IL12RB2	0.000303639	hsa:3595	IPI00438855
LPA	0.000302408	hsa:4018	IPI00029168
TTC17	0.000302313	hsa:55761	IPI00302966
MAPK11	0.000302051	hsa:5600	IPI00019473
MAPKAPK5	0.000302051	hsa:8550	IPI00160672
PDGFC	0.000301998	hsa:56034	IPI00099977
CHEK2	0.000301671	hsa:11200	IPI00014072
RPS6KA4	0.000301562	hsa:8986	IPI00022536
TLR8	0.000301201	hsa:51311	IPI00009910
TLR7	0.000301201	hsa:51284	IPI00009812
FLII	0.000301201	hsa:2314	IPI00031023
TRIM37	0.000301019	hsa:4591	IPI00016619
IL1F10	0.000300706	hsa:84639	IPI00103482
EIF2AK4	0.000300636	hsa:440275	IPI00163851
GRAP2	0.00030016	hsa:9402	IPI00026928
SGTA	0.000299986	hsa:6449	IPI00013949
STIP1	0.000299986	hsa:10963	IPI00013894
SAR1A	0.000299986	hsa:56681	IPI00015954
RAB7A	0.000299986	hsa:7879	IPI00016342
RAB21	0.000299986	hsa:23011	IPI00007755
PACSIN2	0.000299893	hsa:11252	IPI00027009
FKBP8	0.000299803	hsa:23770	IPI00328161
CTNND2	0.000299277	hsa:1501	IPI00301317
PRPF6	0.000299185	hsa:24148	IPI00305068
NRG2	0.000297903	hsa:9542	IPI00477848
DDEF1	0.000297706	hsa:50807	IPI00410303
GH2	0.000297395	hsa:2689	IPI00000890
PTPN9	0.000297395	hsa:5780	IPI00852804
RAB38	0.000297022	hsa:23682	IPI00027981
EPHA3	0.000296699	hsa:2042	IPI00298105
SH3BP2	0.000296377	hsa:6452	IPI00218997
PRKD3	0.000296146	hsa:23683	IPI00015538
IGHG1	0.000296032	hsa:3500	IPI00829944
KSR1	0.000295874	hsa:8844	IPI00217124
MED28	0.000295625	hsa:80306	IPI00097532
COL18A1	0.000295021	hsa:80781	IPI00022822
SIGIRR	0.00029418	hsa:59307	IPI00029155
TOLLIP	0.00029418	hsa:54472	IPI00100154
ARHGAP15	0.000293915	hsa:55843	IPI00182116
MCF2	0.000293743	hsa:4168	IPI00339309
BIRC5	0.000293097	hsa:332	IPI00006210
BIRC7	0.000293097	hsa:79444	IPI00152993
BIRC3	0.000293097	hsa:330	IPI00013409
FGF23	0.000292731	hsa:8074	IPI00026407
NSFL1C	0.000292451	hsa:55968	IPI00100197
CCNB1IP1	0.000292451	hsa:57820	IPI00009603
PFTK1	0.000291571	hsa:5218	IPI00165249
SERPINI1	0.000291454	hsa:5274	IPI00016150
CDK5RAP2	0.000291228	hsa:55755	IPI00329038
PTPN13	0.000290536	hsa:5783	IPI00030246
NRBP1	0.000290518	hsa:29959	IPI00604756
NRBP	0.000290518	hsa:29959	IPI00604756
TRPV6	0.000290518	hsa:55503	IPI00152950
ZNF559	0.000290518	hsa:84527	IPI00022177
ZNF607	0.000290518	hsa:84775	IPI00100922
ZNF439	0.000290518	hsa:90594	IPI00168560
ZBTB24	0.000290518	hsa:9841	IPI00011180
STK11	0.000289147	hsa:6794	IPI00219072
OPRD1	0.000288937	hsa:4985	IPI00298305
PPBP	0.000288882	hsa:5473	IPI00022445
CXCL6	0.000288882	hsa:6372	IPI00008079
CXCL2	0.000288882	hsa:2920	IPI00021067
CXCL3	0.000288882	hsa:2921	IPI00218180
TOP2B	0.000288734	hsa:7155	IPI00027280
RND3	0.00028856	hsa:390	IPI00001437
NFKBIZ	0.000287385	hsa:64332	IPI00027741
NFKB2	0.000286962	hsa:4791	IPI00845373
SERPINB1	0.000286753	hsa:1992	IPI00027444
BLK	0.00028602	hsa:640	IPI00554756
PDGFRA	0.000285847	hsa:5156	IPI00027721
DRD5	0.000285773	hsa:1816	IPI00011227
PTGIR	0.000285645	hsa:5739	IPI00016317
TBXA2R	0.00028517	hsa:6915	IPI00010309
APTX	0.00028497	hsa:54840	IPI00420029
ZNF417	0.00028497	hsa:147687	IPI00290557
RGS19	0.000284923	hsa:10287	IPI00028108
IL8RB	0.000284712	hsa:3579	IPI00012320
RGS2	0.000284441	hsa:5997	IPI00013177
ALK	0.000283668	hsa:238	IPI00395632
LEPR	0.000283641	hsa:3953	IPI00009243
EIF4EBP2	0.000283622	hsa:1979	IPI00002570
IL19	0.000283622	hsa:29949	IPI00028480
IL20	0.000283622	hsa:50604	IPI00000048
IL24	0.000283622	hsa:11009	IPI00011399
CASP1	0.000283622	hsa:834	IPI00021800
RGS9	0.000283622	hsa:8787	IPI00027385
PDLIM7	0.000283622	hsa:9260	IPI00023122
C7	0.000283622	hsa:730	IPI00296608
C6	0.000283622	hsa:729	IPI00009920
GATA3	0.000283622	hsa:2625	IPI00012901
ZNF232	0.000283622	hsa:7775	IPI00220290
ZNF193	0.000283622	hsa:7746	IPI00007330
GATA4	0.000283622	hsa:2626	IPI00020064
PCTK1	0.000283622	hsa:5127	IPI00442129
NTF5	0.000283622	hsa:4909	IPI00030097
RHOB	0.000283622	hsa:388	IPI00000041
CACNB4	0.000283622	hsa:785	IPI00876906
CACNB2	0.000283622	hsa:783	IPI00000867
SMURF1	0.000283622	hsa:57154	IPI00217054
ZBTB8	0.000283622	hsa:653121	unknown8
ZNF473	0.000283622	hsa:25888	IPI00297388
ZNF263	0.000283622	hsa:10127	IPI00298951
B2M	0.000283622	hsa:567	IPI00004656
MAPK15	0.000283622	hsa:225689	IPI00747020
KIR2DL2	0.000283622	hsa:3803	IPI00019883
SYNGAP1	0.000283622	hsa:8831	IPI00177884
SFTPA2	0.000283622	hsa:6436	unknown17
PCTK3	0.000283622	hsa:5129	IPI00383457
SRPK3	0.000283622	hsa:26576	IPI00010067
SNTG1	0.000282825	hsa:54212	IPI00071897
CCL14	0.000282749	hsa:6358	IPI00003375
PDLIM4	0.00028273	hsa:8572	IPI00032206
PYCARD	0.00028245	hsa:29108	IPI00001699
MAPK4	0.000282282	hsa:5596	IPI00010156
MAPK8IP2	0.000282009	hsa:23542	IPI00031777
IL13RA1	0.000281511	hsa:3597	IPI00020354
ZNF408	0.000281277	hsa:79797	IPI00015481
ZBTB48	0.000281277	hsa:3104	IPI00018893
HKR3	0.000281277	hsa:3104	IPI00018893
SOCS3	0.000281028	hsa:9021	IPI00297349
RGS7	0.000280163	hsa:6000	IPI00028457
RNF5	0.000279101	hsa:6048	IPI00012608
IL21R	0.000278855	hsa:50615	IPI00034249
CAMK2D	0.000278612	hsa:817	IPI00430291
CHEK1	0.000278572	hsa:1111	IPI00023664
ASB2	0.000278442	hsa:51676	IPI00216028
ASB7	0.000278442	hsa:140460	IPI00385151
ASB12	0.000278442	hsa:142689	IPI00514754
ASB1	0.000278442	hsa:51665	IPI00294946
ASB6	0.000278442	hsa:140459	IPI00016560
ADRB2	0.000277945	hsa:154	IPI00465066
VIPR1	0.000277569	hsa:7433	IPI00027680
RAB17	0.000277435	hsa:64284	IPI00007866
RASA3	0.000277127	hsa:22821	IPI00032267
APBB1IP	0.000277127	hsa:54518	IPI00376219
MICA	0.00027712	hsa:4276	unknown7
CLEC3B	0.000277004	hsa:7123	IPI00009028
ARHGAP4	0.000276894	hsa:393	IPI00398854
CCDC33	0.000276664	hsa:80125	IPI00376874
C9orf100	0.000276664	hsa:84904	IPI00181892
GRAP	0.000276538	hsa:10750	IPI00013864
BCAR3	0.000276509	hsa:8412	IPI00179053
ZNF689	0.000276509	hsa:115509	IPI00073580
ZNF74	0.000276509	hsa:7625	IPI00807386
ZNF354A	0.000276509	hsa:6940	IPI00031589
ZNF382	0.000276509	hsa:84911	IPI00797562
SPTA1	0.000275609	hsa:6708	IPI00220741
CHN1	0.000275369	hsa:1123	IPI00013488
CHN2	0.000275369	hsa:1124	IPI00428671
FRK	0.000275369	hsa:2444	IPI00000885
DVL1	0.000275369	hsa:1855	IPI00023100
DSP	0.000275124	hsa:1832	IPI00013933
CSF1R	0.000275123	hsa:1436	IPI00011218
LHCGR	0.00027475	hsa:3973	IPI00299615
IL8RA	0.000274276	hsa:3577	IPI00296618
MTNR1A	0.00027353	hsa:4543	IPI00007600
ECT2	0.000273345	hsa:1894	IPI00787864
NEK3	0.000273222	hsa:4752	IPI00465101
TSSK4	0.000273025	hsa:283629	IPI00646936
CCL28	0.000272999	hsa:56477	IPI00016593
RGNEF	0.00027271	hsa:64283	IPI00455803
AKAP13	0.00027271	hsa:11214	IPI00329783
ARHGEF18	0.00027271	hsa:23370	IPI00480141
ARHGAP8	0.00027271	hsa:23779	IPI00868745
ARHGEF5	0.00027271	hsa:7984	IPI00418545
ARHGEF4	0.00027271	hsa:50649	IPI00154201
ARHGEF12	0.00027271	hsa:23365	IPI00339353
PITPNM1	0.00027271	hsa:9600	IPI00791675
DGKQ	0.00027271	hsa:1609	IPI00005565
CDC42EP4	0.000272144	hsa:23580	IPI00015894
RHOG	0.000272144	hsa:391	IPI00017342
ARL4D	0.000272144	hsa:379	IPI00027971
RHOH	0.000272144	hsa:399	IPI00018882
RNF146	0.000272144	hsa:81847	IPI00008911
ANAPC5	0.000272144	hsa:51433	IPI00008247
TTC1	0.000272144	hsa:7265	IPI00016912
STYXL1	0.000272144	hsa:51657	IPI00007125
ARL8B	0.000272144	hsa:55207	IPI00018871
RAB34	0.000272144	hsa:83871	IPI00328180
RAB13	0.000272144	hsa:5872	IPI00016373
ABI3	0.000271441	hsa:51225	IPI00009273
APPL1	0.000271306	hsa:26060	IPI00015836
CARD8	0.000271051	hsa:22900	IPI00032131
SERPINA10	0.000271039	hsa:51156	IPI00007199
HOOK2	0.000270971	hsa:29911	IPI00002432
PPP5C	0.000270657	hsa:5536	IPI00019812
CXCL10	0.000270316	hsa:3627	IPI00022448
CXCL9	0.000270316	hsa:4283	IPI00016534
CXCL11	0.000270316	hsa:6373	IPI00023056
SH2B3	0.000270316	hsa:10019	IPI00010821
HTR6	0.00026999	hsa:3362	IPI00032009
EDG6	0.00026987	hsa:8698	IPI00021534
MASP1	0.000269391	hsa:5648	IPI00299307
CFB	0.000269391	hsa:629	IPI00019591
CD46	0.000269391	hsa:4179	IPI00012035
RAGE	0.000269391	hsa:5891	IPI00413657
CCL3L1	0.000269331	hsa:6349	unknown13
ULK1	0.000269222	hsa:8408	IPI00289357
ULK2	0.000269222	hsa:9706	IPI00479399
LTK	0.000268705	hsa:4058	IPI00021365
CCR5	0.000268666	hsa:1234	IPI00807387
MKNK2	0.000268462	hsa:2872	IPI00396114
TICAM1	0.000268118	hsa:148022	IPI00398285
TRIM38	0.000268118	hsa:10475	IPI00007365
RNF216	0.000268118	hsa:54476	IPI00375632
WASL	0.000267967	hsa:8976	IPI00011676
IGFBP3	0.000267967	hsa:3486	IPI00018305
IGFBP4	0.000267967	hsa:3487	IPI00305380
IGFBP5	0.000267967	hsa:3488	IPI00029236
IGFBP6	0.000267967	hsa:3489	IPI00029235
IGFBP2	0.000267967	hsa:3485	IPI00297284
IGFBP1	0.000267967	hsa:3484	IPI00031086
SYNE1	0.000267967	hsa:23345	IPI00386444
CCL22	0.000267967	hsa:6367	IPI00299224
CCL1	0.000267967	hsa:6346	IPI00026221
SEMA3F	0.000267967	hsa:6405	IPI00298003
SEMA3C	0.000267967	hsa:10512	IPI00019209
SEMA3B	0.000267967	hsa:7869	IPI00012283
MPP5	0.000267967	hsa:64398	IPI00174976
NOTCH4	0.000267967	hsa:4855	IPI00829649
NOTCH3	0.000267967	hsa:4854	IPI00029819
IKZF5	0.000267967	hsa:64376	IPI00872098
IKZF2	0.000267967	hsa:22807	IPI00007757
PLCG2	0.000267967	hsa:5336	IPI00329185
IL12RB1	0.000267967	hsa:3594	IPI00001400
MAPK7	0.000267967	hsa:5598	IPI00376860
SHANK1	0.000267967	hsa:50944	IPI00007695
SNF1LK2	0.000267859	hsa:23235	IPI00465291
DRD2	0.000266907	hsa:1813	IPI00026590
IL23R	0.000266605	hsa:149233	IPI00303045
TNFRSF21	0.000266501	hsa:27242	IPI00004413
EDG8	0.000265856	hsa:53637	IPI00006152
PLS1	0.000265623	hsa:5357	IPI00032304
OPRM1	0.000265455	hsa:4988	IPI00873573
CNR1	0.000265455	hsa:1268	IPI00009396
REPS1	0.000263495	hsa:85021	IPI00337530
PTK6	0.000263325	hsa:5753	IPI00015927
SNX13	0.000262765	hsa:23161	IPI00478181
PTGDR	0.000262765	hsa:5729	IPI00012371
AVPR2	0.000262765	hsa:554	IPI00026823
ADRB3	0.000262765	hsa:155	IPI00011286
RGS10	0.000262501	hsa:6001	IPI00013454
RAPGEF3	0.00026205	hsa:10411	IPI00871947
RAPGEF4	0.00026205	hsa:11069	IPI00329560
BIRC6	0.000261787	hsa:57448	IPI00299635
KIF1A	0.000261713	hsa:547	IPI00604711
ADRBK2	0.000261713	hsa:157	IPI00019926
HBXIP	0.000261713	hsa:10542	IPI00012831
RGS14	0.000261441	hsa:10636	IPI00012893
RGS5	0.000261087	hsa:8490	IPI00183077
SOS2	0.000261082	hsa:6655	IPI00020134
RASGRP1	0.000261082	hsa:10125	IPI00024733
BRAP	0.000261082	hsa:8315	IPI00396089
NF1	0.000261082	hsa:4763	IPI00299512
RASSF1	0.000261082	hsa:11186	IPI00221057
AURKB	0.000260839	hsa:9212	IPI00176642
NRG3	0.000260331	hsa:10718	IPI00012044
NRG4	0.000260331	hsa:145957	IPI00103330
RNF41	0.000260331	hsa:10193	IPI00024801
PAK4	0.000260118	hsa:10298	IPI00014068
SH3GLB1	0.000260026	hsa:51100	IPI00006558
PTPRU	0.000259227	hsa:10076	IPI00023197
TBL1X	0.000259227	hsa:6907	IPI00218132
CDON	0.000259227	hsa:50937	IPI00027220
WASF1	0.000258954	hsa:8936	IPI00022007
RAET1G	0.000258574	hsa:353091	IPI00433027
RAET1E	0.000258574	hsa:135250	IPI00154722
ULBP3	0.000258574	hsa:79465	IPI00001602
TNNI1	0.000258574	hsa:7135	IPI00453474
TNNT2	0.000258574	hsa:7139	IPI00021292
GNAI1	0.000258574	hsa:2770	IPI00337415
LYST	0.000258574	hsa:1130	IPI00796450
MICB	0.000258574	hsa:4277	IPI00640150
SMG1	0.000258574	hsa:23049	IPI00639874
PF4	0.000258574	hsa:5196	IPI00022446
ZNF581	0.000258574	hsa:51545	IPI00009777
LNX1	0.000258574	hsa:84708	IPI00152181
RAB22A	0.000258574	hsa:57403	IPI00007756
ARHGAP24	0.000258574	hsa:83478	IPI00166301
EPHA1	0.000258574	hsa:2041	IPI00294250
NET1	0.000258574	hsa:10276	IPI00385312
MKNK1	0.000258574	hsa:8569	IPI00304048
DLG3	0.000258574	hsa:1741	IPI00023343
DLG2	0.000258574	hsa:1740	IPI00444727
GAB1	0.000258441	hsa:2549	IPI00031068
SNF1LK	0.000258278	hsa:150094	IPI00025679
KIAA0999	0.000258278	hsa:23387	IPI00032263
RGS18	0.00025823	hsa:64407	IPI00016825
RGS4	0.00025823	hsa:5999	IPI00028112
PBK	0.000257838	hsa:55872	IPI00306708
CRLF264109	0.000256674	hsa:64109	IPI00030172
IFNGR2	0.000256674	hsa:3460	IPI00221193
BMP5	0.000256665	hsa:653	IPI00024886
MEP1A	0.000255899	hsa:4224	IPI00004372
TYRO3	0.000255745	hsa:7301	IPI00030887
TIE1	0.000255745	hsa:7075	IPI00019530
PIK3R3	0.000255642	hsa:8503	IPI00513745
SSTR2	0.000255419	hsa:6752	IPI00027807
SLA	0.000255343	hsa:6503	IPI00009499
SERPINE2	0.000255186	hsa:5270	IPI00009890
SNAG1	0.000253768	hsa:112574	IPI00045219
HRH4	0.000253469	hsa:59340	IPI00023596
CCL3L36349	0.000253452	hsa:414062	IPI00871477
C4BPA	0.000252313	hsa:722	IPI00021727
PLXNB3	0.000252313	hsa:5365	IPI00155729
CSE1L	0.000252313	hsa:1434	IPI00022744
PPP2R2A	0.000252313	hsa:5520	IPI00332511
RPS6KA6	0.000252313	hsa:27330	IPI00007123
PKMYT1	0.000252313	hsa:9088	IPI00384765
RGS20	0.000252065	hsa:8601	IPI00008802
SNTG2	0.000251516	hsa:54221	IPI00004445
CADPS2	0.000251516	hsa:93664	IPI00384264
CADPS	0.000251516	hsa:8618	IPI00297412
HTR2A	0.000251462	hsa:3356	IPI00002185
DMD	0.000251269	hsa:1756	IPI00006091
MYLK	0.000251269	hsa:4638	IPI00336081
TNNI3K	0.000251269	hsa:51086	IPI00655547
INCA	0.00025114	hsa:440068	unknown2
COP1	0.00025114	hsa:114769	IPI00554741
NLRC4	0.00025114	hsa:58484	IPI00293227
WWP2	0.00025114	hsa:11060	IPI00013010
EDNRB	0.000251108	hsa:1910	IPI00029123
RGS12	0.000251004	hsa:6002	IPI00024714
ADRA2A	0.000251004	hsa:150	IPI00797870
ATG16L1	0.000250881	hsa:55054	IPI00470446
COPA	0.000250881	hsa:1314	IPI00295857
GNB2L1	0.000250881	hsa:10399	IPI00848226
MAP3K13	0.000250871	hsa:9175	IPI00006192
HCLS1	0.000250673	hsa:3059	IPI00026156
BLR1	0.00025065	hsa:643	IPI00027955
CCL15	0.0002503	hsa:6359	IPI00003440
CCL26	0.0002503	hsa:10344	IPI00031757
EDG5	0.000250258	hsa:9294	IPI00003501
EDG3	0.000250258	hsa:1903	IPI00015983
IRS2	0.000249496	hsa:8660	IPI00464978
STAP2	0.000248956	hsa:55620	IPI00383883
EDNRA	0.000248643	hsa:1909	IPI00434353
REPS2	0.00024784	hsa:9185	IPI00382936
OPRL1	0.00024784	hsa:4987	IPI00012736
CCR1	0.00024784	hsa:1230	IPI00027685
CAMK1	0.00024784	hsa:8536	IPI00028296
PAK6	0.000246545	hsa:56924	IPI00024584
BMP15	0.000245881	hsa:9210	IPI00001485
RNF12	0.000245842	hsa:51132	IPI00060628
SSH3	0.000245842	hsa:54961	IPI00218486
DDR1	0.000245177	hsa:780	IPI00001477
GDF11	0.000244485	hsa:10220	IPI00030111
MSTN	0.000244485	hsa:2660	IPI00023751
TOPORS	0.000244485	hsa:10210	IPI00396077
TRIM24	0.000244485	hsa:8805	IPI00005184
DAPP1	0.000244157	hsa:27071	IPI00384620
ADRA1B	0.000243883	hsa:147	IPI00218912
HTR2B	0.000243883	hsa:3357	IPI00015134
MAPK10	0.000243606	hsa:5602	IPI00023547
AGTR2	0.000243425	hsa:186	IPI00029486
CXCR4	0.000243033	hsa:7852	IPI00028159
ELMO2	0.000242036	hsa:63916	IPI00260090
LMOD1	0.000241876	hsa:25802	IPI00844008
WIPF1	0.000241876	hsa:7456	IPI00418328
CNN2	0.000241876	hsa:1265	IPI00015262
SYNE2	0.000241876	hsa:23224	IPI00239405
UACA	0.000241876	hsa:55075	IPI00173359
MAPK13	0.000241876	hsa:5603	IPI00005741
CTGF	0.000241449	hsa:1490	IPI00020977
LRG1	0.000241449	hsa:116844	IPI00022417
ITGB6	0.000241449	hsa:3694	IPI00000151
COMP	0.000241449	hsa:1311	IPI00028030
LTBP1	0.000241449	hsa:4052	IPI00220249
ITGB7	0.000241449	hsa:3695	IPI00297880
NAIP	0.000240914	hsa:4671	IPI00011547
BIRC8	0.000240914	hsa:112401	IPI00102423
EPHB4	0.000239789	hsa:2050	IPI00289342
PLEKHO1	0.000239549	hsa:51177	IPI00016877
FCGRT	0.000239549	hsa:2217	IPI00026646
OXSR1	0.000239549	hsa:9943	IPI00010080
WEE1	0.000239549	hsa:7465	IPI00025830
CDKL1	0.000239549	hsa:8814	IPI00023527
CXorf9	0.000239549	hsa:54440	IPI00004504
HFE	0.000239549	hsa:3077	IPI00029419
CD1E	0.000239549	hsa:913	IPI00783516
CD1D	0.000239549	hsa:912	IPI00013435
CD1A	0.000239549	hsa:909	IPI00025382
CD1B	0.000239549	hsa:910	IPI00019849
SH3D19	0.000239485	hsa:152503	IPI00472155
EDG1	0.000239019	hsa:1901	IPI00015343
FFAR2	0.000238665	hsa:2867	IPI00007366
CCL23	0.000238559	hsa:6368	IPI00026179
CFH	0.000238081	hsa:3075	IPI00029739
CR2	0.000238081	hsa:1380	IPI00292859
CFHR3	0.000238081	hsa:10878	IPI00027507
CFHR5	0.000238081	hsa:81494	IPI00843942
CFHR4	0.000238081	hsa:10877	IPI00021578
PAPPA	0.000238081	hsa:5069	IPI00001869
SHC3	0.000238081	hsa:53358	IPI00409679
ERN1	0.000238081	hsa:2081	IPI00015974
FGF19	0.000237659	hsa:9965	IPI00032908
FNBP1L	0.000237274	hsa:54874	IPI00807364
PDPK1	0.000237061	hsa:5170	IPI00002538
MAP3K4	0.000236792	hsa:4216	IPI00386260
KSR2	0.000236792	hsa:283455	IPI00414043
TRIB1	0.000236792	hsa:10221	IPI00290308
RALGPS1	0.000236658	hsa:9649	IPI00329517
BDKRB2	0.000236658	hsa:624	IPI00026534
EXOC8	0.000236658	hsa:149371	IPI00028264
EXOC2	0.000236658	hsa:55770	IPI00783559
RNASEL	0.000236658	hsa:6041	IPI00015864
FFAR1	0.000235808	hsa:2864	IPI00024206
GPR17	0.000235454	hsa:2840	IPI00012717
CNR2	0.000235454	hsa:1269	IPI00003060
LTB4R	0.000235454	hsa:1241	IPI00019382
OPRK1	0.000235454	hsa:4986	IPI00012735
IRS4	0.000235454	hsa:8471	IPI00020729
KLK3	0.000235454	hsa:354	IPI00010858
F10	0.000235454	hsa:2159	IPI00019576
CDC7	0.000235454	hsa:8317	IPI00448121
EPS8	0.000235286	hsa:2059	IPI00290337
EPS8L2	0.000235286	hsa:64787	IPI00414315
FGF10	0.000235279	hsa:2255	IPI00007307
FGFR2	0.000235046	hsa:2263	IPI00010680
FGFR4	0.000235046	hsa:2264	IPI00304578
SH2D2A	0.000235046	hsa:9047	IPI00099806
DOK1	0.000235046	hsa:1796	IPI00015287
TNK1	0.000235046	hsa:8711	IPI00022633
USO1	0.000235046	hsa:8615	IPI00031583
LIFR	0.000235046	hsa:3977	IPI00444272
ADRA2B	0.000232988	hsa:151	IPI00297315
FPR1	0.000232988	hsa:2357	IPI00328644
EDG7	0.000232988	hsa:23566	IPI00015940
P2RY12	0.000232988	hsa:64805	IPI00009729
CHRM1	0.000232988	hsa:1128	IPI00298980
C5AR1	0.000232988	hsa:728	IPI00010308
CCL24	0.000232744	hsa:6369	IPI00010462
STAT5B	0.000232744	hsa:6777	IPI00103415
STAT5A	0.000232744	hsa:6776	IPI00030783
SLA2	0.000232744	hsa:84174	IPI00030447
RGS1	0.00023144	hsa:5996	IPI00873849
ADRA2C	0.00023144	hsa:152	IPI00002437
HTR1A	0.00023144	hsa:3350	IPI00031686
EDG2	0.00023144	hsa:1902	IPI00022525
DDR2	0.000231134	hsa:4921	IPI00004409
IL6R	0.000230934	hsa:3570	IPI00031171
NLK	0.000230934	hsa:51701	IPI00008237
TAGLN	0.000230396	hsa:6876	IPI00216138
CNN1	0.000230396	hsa:1264	IPI00021264
PARVA	0.000230396	hsa:55742	IPI00018963
MACF1	0.000230396	hsa:23499	IPI00432363
GAS2	0.000230396	hsa:2620	IPI00015130
SMTN	0.000230396	hsa:6525	IPI00024007
GAB2	0.000230114	hsa:9846	IPI00186990
IL27RA	0.000229949	hsa:9466	IPI00792287
DRD3	0.000228582	hsa:1814	IPI00018843
GPR1	0.000228582	hsa:2825	IPI00004345
SSTR3	0.000228582	hsa:6753	IPI00030283
PPP1R13L	0.000228517	hsa:10848	IPI00439948
CAMK4	0.000228517	hsa:814	IPI00430411
RGS13	0.000228228	hsa:6003	IPI00024710
BDKRB1	0.000228228	hsa:623	IPI00296538
GALR2	0.000228228	hsa:8811	IPI00013353
HTR2C	0.000228228	hsa:3358	IPI00002876
CHRM3730413	0.000228228	hsa:1131	IPI00023456
DTX1	0.000227961	hsa:1840	IPI00004554
RNF168	0.000227961	hsa:165918	IPI00217899
MARCH_5	0.000227961	hsa:54708	IPI00414168
TP53RK	0.000226528	hsa:112858	IPI00290305
HIPK1	0.000226528	hsa:204851	IPI00302302
VRK1	0.000226528	hsa:7443	IPI00019640
EIF4E2	0.000221003	hsa:9470	IPI00006779
EIF4E	0.000221003	hsa:1977	IPI00027485
TP53	0.000221003	hsa:7157	IPI00025087
CASP3	0.000221003	hsa:836	IPI00292140
CASP7	0.000221003	hsa:840	IPI00221307
CD74	0.000221003	hsa:972	IPI00022933
IFNGR1	0.000221003	hsa:3459	IPI00010808
ACTR3	0.000221003	hsa:10096	IPI00028091
ACTR2	0.000221003	hsa:10097	IPI00005159
ACTB	0.000221003	hsa:60	IPI00021439
ACTC1	0.000221003	hsa:70	IPI00023006
ACTG1	0.000221003	hsa:71	unknown1
IL10RB	0.000221003	hsa:3588	IPI00646217
IL22RA1	0.000221003	hsa:58985	IPI00297430
IL28RA	0.000221003	hsa:163702	IPI00216651
IL20RA	0.000221003	hsa:53832	IPI00004366
CASP14	0.000221003	hsa:23581	IPI00013885
CASP10	0.000221003	hsa:843	IPI00290791
CFLAR	0.000221003	hsa:8837	IPI00007287
CASP8	0.000221003	hsa:841	IPI00000149
ACTA1	0.000221003	hsa:58	IPI00021428
ACTR1A	0.000221003	hsa:10121	IPI00029468
ACTR6	0.000221003	hsa:64431	IPI00171779
CASP5	0.000221003	hsa:838	IPI00873979
INS	0.000221003	hsa:3630	IPI00001508
IGF2	0.000221003	hsa:3481	IPI00001611
IGF1	0.000221003	hsa:3479	IPI00001610
TG	0.000221003	hsa:7038	IPI00306129
KPNB1	0.000221003	hsa:3837	IPI00001639
APC	0.000221003	hsa:324	IPI00012391
UNC45A	0.000221003	hsa:55898	IPI00072534
GCN1L1	0.000221003	hsa:10985	IPI00001159
HEATR3	0.000221003	hsa:55027	IPI00100984
TNPO2	0.000221003	hsa:30000	IPI00409698
ATP6V1H	0.000221003	hsa:51606	IPI00296191
SPOP	0.000221003	hsa:8405	IPI00013978
KLRK18302	0.000221003	hsa:22914	IPI00473104
TNNC1	0.000221003	hsa:7134	IPI00470359
PKD2	0.000221003	hsa:5311	IPI00299040
TNNC2	0.000221003	hsa:7125	IPI00219796
RP4-691N24.1	0.000221003	hsa:22981	IPI00294173
KIAA0980	0.000221003	hsa:22981	IPI00294173
CDH24	0.000221003	hsa:64403	IPI00386103
CDH5	0.000221003	hsa:1003	IPI00012792
CDH1	0.000221003	hsa:999	IPI00025861
CDH3	0.000221003	hsa:1001	IPI00645614
CDH16	0.000221003	hsa:1014	IPI00025240
DSC3	0.000221003	hsa:1825	IPI00031549
CDH2	0.000221003	hsa:1000	IPI00290085
DSG3	0.000221003	hsa:1830	IPI00031547
DSG2	0.000221003	hsa:1829	IPI00028931
DSC2	0.000221003	hsa:1824	IPI00025846
DSC1	0.000221003	hsa:1823	IPI00216099
DSG1	0.000221003	hsa:1828	IPI00025753
PCDHA4	0.000221003	hsa:56144	IPI00009044
ADCY1	0.000221003	hsa:107	IPI00784385
TRAIP	0.000221003	hsa:10293	IPI00306611
SYVN1	0.000221003	hsa:84447	IPI00166996
MARCH_7	0.000221003	hsa:64844	IPI00010195
C1orf164	0.000221003	hsa:55182	IPI00514161
TRIM22	0.000221003	hsa:10346	IPI00477812
ZNF423	0.000221003	hsa:23090	IPI00100660
ADCY5	0.000221003	hsa:111	IPI00339214
ADCY6	0.000221003	hsa:112	IPI00011938
ADCY2	0.000221003	hsa:108	IPI00328273
PLG	0.000221003	hsa:5340	IPI00019580
ACVR2A	0.000221003	hsa:92	IPI00015691
ACVR2B	0.000221003	hsa:93	IPI00437565
ACVR1C	0.000221003	hsa:130399	IPI00302552
ACVRL1	0.000221003	hsa:94	IPI00293271
AMHR2	0.000221003	hsa:269	IPI00003446
KPNA3	0.000221003	hsa:3839	IPI00299033
MMS19	0.000221003	hsa:64210	IPI00180322
IPO4	0.000221003	hsa:79711	IPI00156374
HEATR2	0.000221003	hsa:54919	IPI00242630
KIAA1303	0.000221003	hsa:57521	IPI00166044
GNAT1	0.000221003	hsa:2779	IPI00218488
GNAQ	0.000221003	hsa:2776	IPI00288947
GNA12	0.000221003	hsa:2768	IPI00328744
GNAZ	0.000221003	hsa:2781	IPI00328128
GNAO1	0.000221003	hsa:2775	IPI00220281
GNAI3	0.000221003	hsa:2773	IPI00220578
GNA13	0.000221003	hsa:10672	IPI00290928
GNA15	0.000221003	hsa:2769	IPI00027243
CDH11	0.000221003	hsa:1009	IPI00304227
CDH8	0.000221003	hsa:1006	IPI00024036
CDH9	0.000221003	hsa:1007	IPI00297180
CDH7	0.000221003	hsa:1005	IPI00297181
CDH15	0.000221003	hsa:1013	IPI00024048
TNFRSF17	0.000221003	hsa:608	IPI00293877
C4B720	0.000221003	hsa:721	IPI00032258
C3	0.000221003	hsa:718	IPI00783987
C4A	0.000221003	hsa:720	IPI00874094
C5	0.000221003	hsa:727	IPI00032291
CTRC	0.000221003	hsa:11330	IPI00018553
KLK2	0.000221003	hsa:3817	IPI00022227
ELA2	0.000221003	hsa:1991	IPI00027769
ELA1	0.000221003	hsa:1990	IPI00019729
CMA1	0.000221003	hsa:1215	IPI00013937
CTRB1	0.000221003	hsa:1504	IPI00015133
CTRL	0.000221003	hsa:1506	IPI00643847
CTSG	0.000221003	hsa:1511	IPI00028064
KLK6	0.000221003	hsa:5653	IPI00023845
PRSS1	0.000221003	hsa:5644	IPI00011694
PRTN3	0.000221003	hsa:5657	IPI00027409
KLK1	0.000221003	hsa:3816	IPI00304808
F11	0.000221003	hsa:2160	IPI00008556
KLK13	0.000221003	hsa:26085	IPI00007726
CFD	0.000221003	hsa:1675	IPI00165972
KLK5	0.000221003	hsa:25818	IPI00032464
MASP2	0.000221003	hsa:10747	IPI00294713
ACR	0.000221003	hsa:49	IPI00289614
KLKB1	0.000221003	hsa:3818	IPI00654888
PRSS2	0.000221003	hsa:5645	IPI00011695
PRSS3	0.000221003	hsa:5646	IPI00015614
PROC	0.000221003	hsa:5624	IPI00021817
GZMB	0.000221003	hsa:3002	IPI00744785
C1S	0.000221003	hsa:716	IPI00744502
C1R	0.000221003	hsa:715	IPI00791901
TNFRSF11B	0.000221003	hsa:4982	IPI00298362
TNFRSF6B	0.000221003	hsa:8771	unknown5
TNFRSF10C	0.000221003	hsa:8794	IPI00021970
TNFRSF13C	0.000221003	hsa:115650	IPI00045337
CDC42SE2	0.000221003	hsa:56990	IPI00024973
CDC42SE1	0.000221003	hsa:56882	IPI00386978
CDC42EP3	0.000221003	hsa:10602	IPI00294391
CDC42EP1	0.000221003	hsa:11135	IPI00023605
CDC42EP5	0.000221003	hsa:148170	IPI00290570
CDC42EP2	0.000221003	hsa:10435	IPI00009533
KLRD1	0.000221003	hsa:3824	IPI00012338
KLRC2	0.000221003	hsa:3822	IPI00291660
KLRC1	0.000221003	hsa:3821	IPI00001517
FMNL1	0.000221003	hsa:752	IPI00163516
DIAPH1	0.000221003	hsa:1729	IPI00783474
SORBS2	0.000221003	hsa:8470	IPI00477876
STS-1	0.000221003	hsa:84959	IPI00154910
SORBS1	0.000221003	hsa:10580	IPI00186452
DAAM1	0.000221003	hsa:23002	IPI00337800
DIAPH2	0.000221003	hsa:1730	IPI00844377
STAM2	0.000221003	hsa:10254	IPI00290542
ERBB3	0.000221003	hsa:2065	IPI00298285
TRIM31	0.000221003	hsa:11074	IPI00292397
ABLIM1	0.000221003	hsa:3983	IPI00329495
RIT2	0.000221003	hsa:6014	IPI00163763
RALB	0.000221003	hsa:5899	IPI00004397
RALA	0.000221003	hsa:5898	IPI00217519
FGA	0.000221003	hsa:2243	IPI00021885
ZNF24	0.000221003	hsa:7572	IPI00306446
ZBTB32	0.000221003	hsa:27033	IPI00003915
ZFPM1	0.000221003	hsa:161882	IPI00217346
INHBE	0.000221003	hsa:83729	IPI00011036
INHA	0.000221003	hsa:3623	IPI00007080
SP4	0.000221003	hsa:6671	IPI00025805
ZFPM2	0.000221003	hsa:23414	IPI00015802
MYST3	0.000221003	hsa:7994	IPI00023340
ZNF434	0.000221003	hsa:54925	IPI00478574
ZNF446	0.000221003	hsa:55663	IPI00016671
RAB3IL1	0.000221003	hsa:5866	IPI00328884
GOLGA5	0.000221003	hsa:9950	IPI00294065
GEM	0.000221003	hsa:2669	IPI00022710
DCTN1	0.000221003	hsa:1639	IPI00029485
VIM	0.000221003	hsa:7431	IPI00418471
PIK3CD	0.000221003	hsa:5293	IPI00298410
PIK3CA	0.000221003	hsa:5290	IPI00031386
PIK3CG	0.000221003	hsa:5294	IPI00292690
MMP9	0.000221003	hsa:4318	IPI00027509
IGF2R	0.000221003	hsa:3482	IPI00289819
LRDD	0.000221003	hsa:55367	IPI00396438
RIT1	0.000221003	hsa:6016	IPI00144289
RAP2B	0.000221003	hsa:5912	IPI00018364
AEBP2	0.000221003	hsa:121536	IPI00442167
GLI2	0.000221003	hsa:2736	IPI00784005
ZFP64	0.000221003	hsa:55734	IPI00018906
PRDM1	0.000221003	hsa:639	IPI00337575
AKAP8L	0.000221003	hsa:26993	IPI00297455
SUZ12	0.000221003	hsa:23512	IPI00299526
WT1	0.000221003	hsa:7490	IPI00215679
MYL9	0.000221003	hsa:10398	IPI00220278
LETM1	0.000221003	hsa:3954	IPI00017592
S100P	0.000221003	hsa:6286	IPI00017526
MRCL3	0.000221003	hsa:10627	IPI00220573
GNA11	0.000221003	hsa:2767	IPI00305551
GNA14	0.000221003	hsa:9630	IPI00000695
TLR6	0.000221003	hsa:10333	IPI00294125
TLR1	0.000221003	hsa:7096	IPI00090764
SUMO1	0.000221003	hsa:7341	IPI00303105
UBB	0.000221003	hsa:7314	unknown11
RAD23A	0.000221003	hsa:5886	IPI00008219
RAD23B	0.000221003	hsa:5887	IPI00008223
NEDD8	0.000221003	hsa:4738	IPI00020008
UBTD1	0.000221003	hsa:80019	IPI00017227
UBQLN1	0.000221003	hsa:29979	IPI00099550
BAG1	0.000221003	hsa:573	IPI00300531
BAT3	0.000221003	hsa:7917	IPI00465128
UBQLN2	0.000221003	hsa:29978	IPI00409659
RPS27A7316	0.000221003	hsa:6233	IPI00654754
UBA52	0.000221003	hsa:7311	IPI00385127
UBC	0.000221003	hsa:7316	unknown12
FLJ35834	0.000221003	hsa:154865	IPI00167908
SAAL1	0.000221003	hsa:113174	IPI00304935
HSPBP1	0.000221003	hsa:23640	IPI00100748
ARMC6	0.000221003	hsa:93436	IPI00020196
ARFGAP1	0.000221003	hsa:55738	IPI00175169
ARFRP1	0.000221003	hsa:10139	IPI00015178
TRIM23	0.000221003	hsa:373	IPI00003328
RAB40C	0.000221003	hsa:57799	IPI00045478
CAPN1	0.000221003	hsa:823	IPI00011285
CAPN3	0.000221003	hsa:825	IPI00025819
DARC	0.000221003	hsa:2532	IPI00002940
CCBP2	0.000221003	hsa:1238	IPI00012180
CCRL1	0.000221003	hsa:51554	IPI00014785
CCR2729230	0.000221003	hsa:1231	IPI00015137
CCR10	0.000221003	hsa:2826	IPI00004346
CCR3	0.000221003	hsa:1232	IPI00019957
CCR7	0.000221003	hsa:1236	IPI00027687
CXCR3	0.000221003	hsa:2833	IPI00027754
XCR1	0.000221003	hsa:2829	IPI00004349
CCR6	0.000221003	hsa:1235	IPI00293730
CCR8	0.000221003	hsa:1237	IPI00019985
CX3CR1	0.000221003	hsa:1524	IPI00026498
CCR9	0.000221003	hsa:10803	IPI00009902
CCR4	0.000221003	hsa:1233	IPI00019958
SORBS3	0.000221003	hsa:10174	IPI00419847
IL11RA	0.000221003	hsa:3590	IPI00184319
RAB27B	0.000221003	hsa:5874	IPI00010491
RHOT2	0.000221003	hsa:89941	IPI00465059
RAB27A	0.000221003	hsa:5873	IPI00016381
ARF4L	0.000221003	hsa:379	IPI00027971
ARF5	0.000221003	hsa:381	IPI00215919
S100A2	0.000221003	hsa:6273	IPI00019869
CALB2	0.000221003	hsa:794	IPI00027264
PLCD4	0.000221003	hsa:84812	IPI00013745
RYR2	0.000221003	hsa:6262	IPI00023217
RNF19A	0.000221003	hsa:25897	IPI00019056
ZFPL1	0.000221003	hsa:7542	IPI00296374
GNG2	0.000221003	hsa:54331	IPI00470619
GNGT1	0.000221003	hsa:2792	IPI00221386
NTRK2	0.000221003	hsa:4915	IPI00003366
NTRK3	0.000221003	hsa:4916	IPI00000824
AP2B1	0.000221003	hsa:163	IPI00784156
HD	0.000221003	hsa:3064	IPI00002335
KPNA2	0.000221003	hsa:3838	IPI00002214
AP1B1	0.000221003	hsa:162	IPI00328257
KPNA1	0.000221003	hsa:3836	IPI00303292
PJA1	0.000221003	hsa:64219	IPI00294448
RNF183	0.000221003	hsa:138065	IPI00177673
SALL2	0.000221003	hsa:6297	IPI00144003
RING1	0.000221003	hsa:6015	IPI00641330
RNF2	0.000221003	hsa:6045	IPI00026993
RAB25	0.000221003	hsa:57111	IPI00027993
RAB11B	0.000221003	hsa:9230	IPI00020436
SMAD6	0.000221003	hsa:4091	IPI00012869
SMAD4	0.000221003	hsa:4089	IPI00013404
SMAD3	0.000221003	hsa:4088	IPI00024305
SMAD7	0.000221003	hsa:4092	IPI00005079
SMAD1	0.000221003	hsa:4086	IPI00019549
SMAD2	0.000221003	hsa:4087	IPI00019548
SMAD9	0.000221003	hsa:4093	IPI00005223
SMAD5	0.000221003	hsa:4090	IPI00017730
REM1	0.000221003	hsa:28954	IPI00289912
RAB1B	0.000221003	hsa:81876	IPI00008964
TP73	0.000221003	hsa:7161	IPI00006160
RHPN2	0.000221003	hsa:85415	IPI00292548
RHPN1	0.000221003	hsa:114822	IPI00154752
FRAP1	0.000221003	hsa:2475	IPI00031410
ATM	0.000221003	hsa:472	IPI00298306
ATR	0.000221003	hsa:545	IPI00412298
IL1R2	0.000221003	hsa:7850	IPI00021382
IL1RL2	0.000221003	hsa:8808	IPI00795930
IL18RAP	0.000221003	hsa:8807	IPI00021998
IL18BP	0.000221003	hsa:10068	IPI00001528
RND1	0.000221003	hsa:27289	IPI00023211
STAT1	0.000221003	hsa:6772	IPI00030781
STAT6	0.000221003	hsa:6778	IPI00030782
RELA	0.000221003	hsa:5970	IPI00386448
FGFRL1	0.000221003	hsa:53834	IPI00296561
CKAP5	0.000221003	hsa:9793	IPI00028275
COPB1	0.000221003	hsa:1315	IPI00295851
PPP2R1B	0.000221003	hsa:5519	IPI00294178
PRKDC	0.000221003	hsa:5591	IPI00296337
AP4B1	0.000221003	hsa:10717	IPI00002150
TAOK1	0.000221003	hsa:57551	IPI00002232
PPP2R1A	0.000221003	hsa:5518	IPI00554737
COPG	0.000221003	hsa:22820	IPI00783982
COPG2114960	0.000221003	hsa:26958	IPI00002557
NCAPG2	0.000221003	hsa:54892	IPI00797030
MED8	0.000221003	hsa:112950	IPI00419516
RRP12	0.000221003	hsa:23223	IPI00101186
RIPK5	0.000221003	hsa:25778	IPI00465346
FLT4	0.000221003	hsa:2324	IPI00337568
RELB	0.000221003	hsa:5971	IPI00221034
REL	0.000221003	hsa:5966	IPI00029773
RBPJ	0.000221003	hsa:3516	IPI00030177
PLXNA2	0.000221003	hsa:5362	IPI00719621
CLEC4M	0.000221003	hsa:10332	IPI00385903
CD209	0.000221003	hsa:30835	IPI00028136
PKN2	0.000221003	hsa:5586	IPI00002804
GIT2	0.000221003	hsa:9815	IPI00238218
RICS	0.000221003	hsa:9743	IPI00334294
CD247	0.000221003	hsa:919	IPI00218634
NEDD4	0.000221003	hsa:4734	IPI00009322
ITCH	0.000221003	hsa:83737	IPI00061780
SMURF2	0.000221003	hsa:64750	IPI00329664
ANK3	0.000221003	hsa:288	IPI00472779
EDARADD	0.000221003	hsa:128178	IPI00103484
KIFAP3	0.000221003	hsa:22920	IPI00647465
PLXND1	0.000221003	hsa:23129	IPI00412492
OSTF1	0.000221003	hsa:26578	IPI00414836
FLNB	0.000221003	hsa:2317	IPI00289334
FLNA	0.000221003	hsa:2316	IPI00333541
CNN3	0.000221003	hsa:1266	IPI00216682
ARHGAP17	0.000221003	hsa:55114	IPI00064767
ARHGAP18	0.000221003	hsa:93663	IPI00296353
FLNC	0.000221003	hsa:2318	IPI00178352
RAB31	0.000221003	hsa:11031	IPI00014376
PARVB	0.000221003	hsa:29780	IPI00043083
DAB1	0.000221003	hsa:1600	IPI00514638
DAB2	0.000221003	hsa:1601	IPI00179438
APBB1	0.000221003	hsa:322	IPI00783577
MAPRE2	0.000221003	hsa:10982	IPI00003420
CDKL2	0.000221003	hsa:8999	IPI00022541
GRLF1	0.000221003	hsa:2909	IPI00334715
STAT2	0.000221003	hsa:6773	IPI00004312
BCAM	0.000221003	hsa:4059	IPI00002406
MAG	0.000221003	hsa:4099	IPI00026237
SKAP1	0.000221003	hsa:8631	IPI00289536
EFS	0.000221003	hsa:10278	IPI00011652
UBD	0.000221003	hsa:10537	IPI00007405
RB1CC1	0.000221003	hsa:9821	IPI00783392
PARK2	0.000221003	hsa:5071	IPI00005254
UBL5	0.000221003	hsa:59286	IPI00013241
UBL4A	0.000221003	hsa:8266	IPI00005658
FAU	0.000221003	hsa:2197	IPI00397098
SF3A1	0.000221003	hsa:10291	IPI00017451
SUMO3	0.000221003	hsa:6612	IPI00299147
ACTN3	0.000221003	hsa:89	IPI00032137
PPEF2	0.000221003	hsa:5470	IPI00784130
PPEF1	0.000221003	hsa:5475	IPI00221149
PPP4C	0.000221003	hsa:5531	IPI00012833
PPP3CA	0.000221003	hsa:5530	IPI00179415
WIPF2	0.000221003	hsa:147179	IPI00435947
PLXNC1	0.000221003	hsa:10154	IPI00024766
KLRC4	0.000221003	hsa:8302	IPI00307816
LRP5	0.000221003	hsa:4041	IPI00744811
ACTN1	0.000221003	hsa:87	IPI00013508
RBCK1	0.000221003	hsa:10616	IPI00010748
PLA2G4A	0.000221003	hsa:5321	IPI00026108
WWC3	0.000221003	hsa:55841	IPI00395925
CPNE1	0.000221003	hsa:8904	IPI00018452
CPNE4	0.000221003	hsa:131034	IPI00059186
JAG1	0.000221003	hsa:182	IPI00099650
ATF7IP	0.000221003	hsa:55729	IPI00795654
COL14A1	0.000221003	hsa:7373	IPI00176193
MICAL1	0.000221003	hsa:64780	IPI00157757
GAB3	0.000221003	hsa:139716	IPI00103456
CENTG1	0.000221003	hsa:116986	IPI00217393
DOK3	0.000221003	hsa:79930	IPI00156649
WWP1	0.000221003	hsa:11059	IPI00013009
PIK3C2B	0.000221003	hsa:5287	IPI00292056
KIR2DL1	0.000221003	hsa:3802	IPI00302335
KIR2DL3	0.000221003	hsa:3804	IPI00719576
KIR2DS4	0.000221003	hsa:3809	IPI00816305
KIR2DS2	0.000221003	hsa:3807	IPI00873250
KIR2DS1	0.000221003	hsa:3806	unknown9
LRP1	0.000221003	hsa:4035	IPI00020557
CD72	0.000221003	hsa:971	IPI00010851
FBN2	0.000221003	hsa:2201	IPI00019439
ARHGAP27	0.000221003	hsa:201176	IPI00645265
FBN1	0.000221003	hsa:2200	IPI00328113
PPP1R9A	0.000221003	hsa:55607	IPI00008144
PPP1R9B	0.000221003	hsa:84687	IPI00816035
MAGI1	0.000221003	hsa:9223	IPI00470759
NRP2	0.000221003	hsa:8828	IPI00029693
EEA1	0.000221003	hsa:8411	IPI00329536
CALML3	0.000221003	hsa:810	IPI00216984
EPS15	0.000221003	hsa:2060	IPI00292134
SLC25A12	0.000221003	hsa:8604	IPI00386271
PEF1	0.000221003	hsa:553115	IPI00018235
CHP	0.000221003	hsa:11261	IPI00218924
EHD4	0.000221003	hsa:30844	IPI00005578
TAOK3	0.000221003	hsa:51347	IPI00410485
ALS2CR2	0.000221003	hsa:55437	IPI00032099
MYLK2	0.000221003	hsa:85366	IPI00221127
RAB3D	0.000221003	hsa:9545	IPI00032808
PRKAR1A	0.000221003	hsa:5573	IPI00021831
PRKAR2A	0.000221003	hsa:5576	IPI00219774
CDC42BPG	0.000221003	hsa:55561	IPI00454910
FARP2	0.000221003	hsa:9855	IPI00744221
ANKRA2	0.000221003	hsa:57763	IPI00011902
MYO16	0.000221003	hsa:23026	IPI00444012
SNX26	0.000221003	hsa:115703	IPI00549274
KIR2DL4	0.000221003	hsa:3805	IPI00871481
LILRB2	0.000221003	hsa:10288	IPI00376762
LILRB1	0.000221003	hsa:10859	IPI00643313
DOK4	0.000221003	hsa:55715	IPI00550728
INADL	0.000221003	hsa:10207	IPI00304064
GIPC1	0.000221003	hsa:10755	IPI00024705
TFG	0.000221003	hsa:10342	IPI00294619
ZNF148	0.000221003	hsa:7707	IPI00010833
KIR3DL2	0.000221003	hsa:3812	IPI00302352
KIR3DL1	0.000221003	hsa:3811	IPI00871440
TRIP6	0.000221003	hsa:7205	IPI00301561
SYT9	0.000221003	hsa:143425	IPI00386377
WWC1	0.000221003	hsa:23286	IPI00217340
SYT6	0.000221003	hsa:148281	IPI00180851
NEDD4L	0.000221003	hsa:23327	IPI00640924
SYT2	0.000221003	hsa:127833	IPI00219274
SYT11	0.000221003	hsa:23208	IPI00027875
PIK3C3	0.000221003	hsa:5289	IPI00299755
MITF	0.000221003	hsa:4286	IPI00023896
JDP2	0.000221003	hsa:122953	IPI00103731
MAFA	0.000221003	hsa:389692	IPI00169353
JUNB	0.000221003	hsa:3726	IPI00013439
CREB1	0.000221003	hsa:1385	IPI00027713
DDIT3	0.000221003	hsa:1649	IPI00019956
NIN	0.000221003	hsa:51199	IPI00441952
ATF3	0.000221003	hsa:467	IPI00002502
JUND	0.000221003	hsa:3727	IPI00289547
TPR	0.000221003	hsa:7175	IPI00742682
CEBPB	0.000221003	hsa:1051	IPI00289773
FOS	0.000221003	hsa:2353	IPI00033008
NFE2L2	0.000221003	hsa:4780	IPI00000712
ATF1	0.000221003	hsa:466	IPI00002501
KRT17	0.000221003	hsa:3872	IPI00450768
HEXIM2	0.000221003	hsa:124790	IPI00180465
ATF4	0.000221003	hsa:468	IPI00002503
KRT15	0.000221003	hsa:3866	IPI00290077
KRT19	0.000221003	hsa:3880	IPI00479145
CEBPA	0.000221003	hsa:1050	IPI00292025
JUN	0.000221003	hsa:3725	IPI00008965
NDC80	0.000221003	hsa:10403	IPI00005791
ATF5	0.000221003	hsa:22809	IPI00032057
Gcom1	0.000221003	hsa:145781	IPI00455420
ZYX	0.000221003	hsa:7791	IPI00871311
FHL3	0.000221003	hsa:2275	IPI00014399
TES	0.000221003	hsa:26136	IPI00024097
PXN	0.000221003	hsa:5829	IPI00335634
TGFB1I1	0.000221003	hsa:7041	IPI00761017
WTIP	0.000221003	hsa:126374	IPI00045320
LIMS1	0.000221003	hsa:3987	IPI00872358
CRIP1	0.000221003	hsa:1396	IPI00215611
JUB	0.000221003	hsa:84962	IPI00063605
LMO4	0.000221003	hsa:8543	IPI00297604
AHNAK	0.000221003	hsa:79026	IPI00021812
LINGO1	0.000221003	hsa:84894	IPI00465325
ACAN	0.000221003	hsa:176	IPI00291932
PDLIM5	0.000221003	hsa:10611	IPI00007935
HYPK	0.000221003	hsa:25764	IPI00335001
MAP2K4	0.000221003	hsa:6416	IPI00024674
AFAP1L2	0.000221003	hsa:84632	IPI00181905
GRM5	0.000221003	hsa:2915	IPI00220277
GRIN2D	0.000221003	hsa:2906	IPI00006217
GRIN2A	0.000221003	hsa:2903	IPI00029768
GRIN2B	0.000221003	hsa:2904	IPI00297933
GRM1	0.000221003	hsa:2911	IPI00012363
GRIA2	0.000221003	hsa:2891	IPI00030882
GRIA1	0.000221003	hsa:2890	IPI00030880
GRIA4	0.000221003	hsa:2893	IPI00007632
GRIA3	0.000221003	hsa:2892	IPI00298700
CAMK2N2	0.000221003	hsa:94032	IPI00045539
GRIN1	0.000221003	hsa:2902	IPI00013915
GRIK2	0.000221003	hsa:2898	IPI00011396
MIB1	0.000221003	hsa:57534	IPI00183054
CARD11	0.000221003	hsa:84433	IPI00869011
CD8A	0.000221003	hsa:925	IPI00438278
CD2	0.000221003	hsa:914	IPI00027484
PARD6B	0.000221003	hsa:84612	IPI00019025
PARD6G	0.000221003	hsa:84552	IPI00032555
PARD6A	0.000221003	hsa:50855	IPI00027217
ROBO1	0.000221003	hsa:6091	IPI00219798
ROBO2	0.000221003	hsa:6092	IPI00830091
DAB2IP	0.000221003	hsa:153090	IPI00789361
TRIM27	0.000221003	hsa:5987	IPI00426252
BMI1	0.000221003	hsa:648	IPI00017299
EGR1	0.000221003	hsa:1958	IPI00030227
IKZF4	0.000221003	hsa:64375	IPI00064241
TRIM41	0.000221003	hsa:90933	IPI00414021
BPTF	0.000221003	hsa:2186	IPI00785110
RNF40	0.000221003	hsa:9810	IPI00162563
RNF4	0.000221003	hsa:6047	IPI00297694
ZFP161	0.000221003	hsa:7541	IPI00307325
ZNRF3	0.000221003	hsa:84133	IPI00853368
EHMT1	0.000221003	hsa:79813	IPI00015526
VPS41	0.000221003	hsa:27072	IPI00028051
EHMT2	0.000221003	hsa:10919	IPI00096972
RCHY1	0.000221003	hsa:25898	IPI00289787
MID2	0.000221003	hsa:11043	IPI00067350
ZNF598	0.000221003	hsa:90850	IPI00328737
BAT8	0.000221003	hsa:10919	IPI00096972
RFP	0.000221003	hsa:5987	IPI00426252
PPARGC1A	0.000221003	hsa:10891	IPI00033138
HNF4A	0.000221003	hsa:3172	IPI00013196
ESR1	0.000221003	hsa:2099	IPI00294982
CDKN1C	0.000221003	hsa:1028	IPI00029086
CDKN1B	0.000221003	hsa:1027	IPI00006991
CDKN1A	0.000221003	hsa:1026	IPI00009384
HNRNPL	0.000221003	hsa:3191	IPI00465225
ESR2	0.000221003	hsa:2100	IPI00023212
AR	0.000221003	hsa:367	IPI00020070
PPARG	0.000221003	hsa:5468	IPI00794250
NR5A1	0.000221003	hsa:2516	IPI00012446
RXRA	0.000221003	hsa:6256	IPI00418394
PPARA	0.000221003	hsa:5465	IPI00020097
NR4A1	0.000221003	hsa:3164	IPI00743108
ESRRA	0.000221003	hsa:2101	IPI00005717
ACTA2	0.000221003	hsa:59	IPI00008603
PGR	0.000221003	hsa:5241	IPI00297419
PPARD	0.000221003	hsa:5467	IPI00009330
SYNJ1	0.000221003	hsa:8867	IPI00012441
THRB	0.000221003	hsa:7068	IPI00446999
VDR	0.000221003	hsa:7421	IPI00005716
HSPA2	0.000221003	hsa:3306	IPI00007702
HNRNPC	0.000221003	hsa:3183	IPI00477313
[truncated: 251 more rows]
