# Supplementary material for: Systematic Differences in Signal Emitting and Receiving Revealed by PageRank Analysis of a Human Protein Interactome
Source: PLoS One. 2012 Sep 19;7(9):e44872. doi: 10.1371/journal.pone.0044872 (PMC3446998; doi:10.1371/journal.pone.0044872)
Supplement: File S3 — Total proteins_ Non-directional ranking results.xls. (XLS) [file pone.0044872.s004.xls]

## Sheet: Sheet1
Protein Name	Probability	Kegg ID	IPI Number
EIF4E2	0.00595565	hsa:9470	IPI00006779
EIF4EBP1	0.00422326	hsa:1978	IPI00002569
PLCG1	0.00411241	hsa:5335	IPI00016736
TRAF2	0.00397294	hsa:7186	IPI00030278
TP53	0.00395422	hsa:7157	IPI00025087
TGFBR1	0.00353901	hsa:7046	IPI00005733
EIF4E	0.00324278	hsa:1977	IPI00027485
EIF4EBP3	0.00316187	hsa:8637	IPI00021476
RHOA	0.0029175	hsa:387	IPI00478231
TRAF3	0.0025882	hsa:7187	IPI00297473
RAC1	0.00256525	hsa:5879	IPI00010271
EIF4EBP2	0.00255629	hsa:1979	IPI00002570
TRAF6	0.00253943	hsa:7189	IPI00743663
ACTA1	0.00251275	hsa:58	IPI00021428
HRAS	0.00243428	hsa:3265	IPI00000006
TRAF1	0.00243399	hsa:7185	IPI00011549
TRADD	0.002296	hsa:8717	IPI00018744
MDM2	0.00228508	hsa:4193	IPI00025490
CTNNB1	0.00221952	hsa:1499	IPI00017292
MAP2K1	0.0021558	hsa:5604	IPI00219604
CASP3	0.00210104	hsa:836	IPI00292140
IKBKE	0.00208153	hsa:9641	IPI00029045
ACTC1	0.00203427	hsa:70	IPI00023006
BCR	0.00199046	hsa:613	IPI00004497
CASP9	0.00193944	hsa:842	IPI00023875
GNAI2	0.00192776	hsa:2771	IPI00748145
MDM4	0.00192409	hsa:4194	IPI00005170
CDC42	0.00189984	hsa:998	IPI00007189
ADCY5	0.00188951	hsa:111	IPI00339214
ACTR2	0.00185896	hsa:10097	IPI00005159
ADCY1	0.00180975	hsa:107	IPI00784385
UBB	0.00179113	hsa:7314	unknown11
CD247	0.00172814	hsa:919	IPI00218634
WAS	0.00170994	hsa:7454	IPI00001545
GNAI1	0.00169503	hsa:2770	IPI00337415
WASL	0.00167278	hsa:8976	IPI00011676
RHPN2	0.00166534	hsa:85415	IPI00292548
ACVR1	0.00166109	hsa:90	IPI00029219
ACTB	0.00165164	hsa:60	IPI00021439
SOS1	0.00164577	hsa:6654	IPI00020131
CASP7	0.00163636	hsa:840	IPI00221307
GNAQ	0.00157091	hsa:2776	IPI00288947
ACTG1	0.00156684	hsa:71	unknown1
PIK3CA	0.0015582	hsa:5290	IPI00031386
IRS1	0.00155584	hsa:3667	IPI00019471
BIRC4	0.00153047	hsa:331	IPI00303890
PLCG2	0.00150471	hsa:5336	IPI00329185
CD74	0.00149937	hsa:972	IPI00022933
SHC1	0.00149564	hsa:6464	IPI00645103
RAF1	0.00148731	hsa:5894	IPI00021786
CSNK2A1	0.00147981	hsa:1457	IPI00744507
IGHG1	0.00146678	hsa:3500	IPI00829944
VAV1	0.00146494	hsa:7409	IPI00011696
CASP14	0.00145674	hsa:23581	IPI00013885
BIRC5	0.00144936	hsa:332	IPI00006210
SMURF1	0.00143993	hsa:57154	IPI00217054
WASF2	0.00143836	hsa:10163	IPI00472164
IFNGR1	0.0014373	hsa:3459	IPI00010808
BIRC6	0.00142556	hsa:57448	IPI00299635
BIRC7	0.00141769	hsa:79444	IPI00152993
BMPR1B	0.00140819	hsa:658	IPI00010862
PXN	0.00140155	hsa:5829	IPI00335634
ACTR3	0.00139573	hsa:10096	IPI00028091
HLA-DMA	0.00135428	hsa:3108	IPI00291924
FCER1G	0.00135294	hsa:2207	IPI00025804
PRKCA	0.00134689	hsa:5578	IPI00385449
IFNG	0.00134643	hsa:3458	IPI00307209
CASP1	0.00133711	hsa:834	IPI00021800
FN1	0.00133245	hsa:2335	IPI00022418
WASF1	0.001318	hsa:8936	IPI00022007
DMD	0.00131376	hsa:1756	IPI00006091
SUMO1	0.00130901	hsa:7341	IPI00303105
MYD88	0.00129852	hsa:4615	IPI00383890
NAIP	0.00129193	hsa:4671	IPI00011547
BIRC8	0.00128819	hsa:112401	IPI00102423
PLG	0.00128081	hsa:5340	IPI00019580
BIRC2	0.00127854	hsa:329	IPI00013418
HLA-DQA1	0.00127849	hsa:3117	IPI00289658
HLA-DPA1	0.00127477	hsa:3113	IPI00021711
MMP9	0.00127075	hsa:4318	IPI00027509
STAT3	0.00126763	hsa:6774	IPI00784414
PIK3R1	0.00126197	hsa:5295	IPI00021448
WASF3	0.00125277	hsa:10810	IPI00299003
CASP10	0.00124817	hsa:843	IPI00290791
RIPK2	0.00122955	hsa:8767	IPI00021917
RASA1	0.00121256	hsa:5921	IPI00026262
HLA-DRA	0.00120403	hsa:3122	IPI00005171
IL20RA	0.00120252	hsa:53832	IPI00004366
GNAI3	0.00118937	hsa:2773	IPI00220578
C3	0.00118273	hsa:718	IPI00783987
ZNF148	0.0011774	hsa:7707	IPI00010833
TRIM28	0.00116499	hsa:10155	IPI00438229
JUP	0.00116371	hsa:3728	IPI00554711
CHD3	0.0011618	hsa:1107	IPI00373870
MAPK1	0.00116131	hsa:5594	IPI00003479
PAK2	0.00114988	hsa:5062	IPI00787208
RELA	0.00114931	hsa:5970	IPI00386448
IL10RB	0.00113768	hsa:3588	IPI00646217
BARD1	0.00113255	hsa:580	IPI00017746
RAP1A	0.00112429	hsa:5906	IPI00019345
GNAS	0.00111663	hsa:2778	IPI00009881
GNA15	0.00110987	hsa:2769	IPI00027243
BRCA1	0.00110873	hsa:672	IPI00218982
GNAO1	0.00110618	hsa:2775	IPI00220281
WIPF1	0.00109653	hsa:7456	IPI00418328
GRB10	0.00107594	hsa:2887	IPI00012752
IGF2	0.00107137	hsa:3481	IPI00001611
IL28RA	0.00106932	hsa:163702	IPI00216651
IGF1	0.00106779	hsa:3479	IPI00001610
RIT2	0.00106636	hsa:6014	IPI00163763
GIT1	0.00106591	hsa:28964	IPI00384861
MACF1	0.00106433	hsa:23499	IPI00432363
GNA14	0.00106154	hsa:9630	IPI00000695
BIRC3	0.00106022	hsa:330	IPI00013409
CDC2	0.00105459	hsa:983	IPI00073536
GRB2	0.0010527	hsa:2885	IPI00021327
LMOD1	0.00104947	hsa:25802	IPI00844008
KLRK18302	0.00104645	hsa:22914	IPI00473104
FADD	0.00103235	hsa:8772	IPI00011919
SPTBN1	0.00103095	hsa:6711	IPI00005614
PCDHA4	0.00102882	hsa:56144	IPI00009044
GEM	0.00102849	hsa:2669	IPI00022710
IL22RA1	0.00102515	hsa:58985	IPI00297430
LIMK1	0.00101669	hsa:3984	IPI00291702
STAT5A	0.00101595	hsa:6776	IPI00030783
RHOG	0.0010147	hsa:391	IPI00017342
SRC	0.00101009	hsa:6714	IPI00641230
MLLT4	0.00100938	hsa:4301	IPI00398718
APBA3	0.00100938	hsa:9546	IPI00014073
CASP8	0.0010083	hsa:841	IPI00000149
RIF1	0.00100173	hsa:55183	IPI00375454
CNKSR1	0.000991757	hsa:10256	IPI00299824
IL10	0.000990894	hsa:3586	IPI00026102
RICS	0.000989012	hsa:9743	IPI00334294
IKBKG	0.000982403	hsa:8517	IPI00002411
CDH5	0.000980802	hsa:1003	IPI00012792
IL22	0.000979108	hsa:50616	IPI00008372
EGFR	0.000977674	hsa:1956	IPI00018274
MAP3K14	0.000976132	hsa:9020	IPI00016099
PRKCG	0.00097202	hsa:5582	IPI00007128
TRIM37	0.000971943	hsa:4591	IPI00016619
IL28A	0.000969924	hsa:282616	IPI00218010
CALM1	0.000968198	hsa:801	unknown3
IRAK1	0.000966152	hsa:3654	IPI00293652
RIPK1	0.000965506	hsa:8737	IPI00013773
PAK1	0.000964407	hsa:5058	IPI00656138
PTEN	0.00096158	hsa:5728	IPI00012587
CDH1	0.000955106	hsa:999	IPI00025861
UBQLN4	0.000954814	hsa:56893	IPI00024502
TRAF5	0.000952128	hsa:7188	IPI00005760
B2M	0.00094898	hsa:567	IPI00004656
IKBKB	0.000934028	hsa:3551	IPI00024709
GNA13	0.000932583	hsa:10672	IPI00290928
CASP2	0.0009322	hsa:835	IPI00291570
ACVR2B	0.000931986	hsa:93	IPI00437565
IQGAP1	0.000929465	hsa:8826	IPI00009342
ACTN4	0.000926551	hsa:81	IPI00013808
IL19	0.000925773	hsa:29949	IPI00028480
MAP3K3	0.000925452	hsa:4215	IPI00017801
KPNB1	0.000925057	hsa:3837	IPI00001639
DOK1	0.000921385	hsa:1796	IPI00015287
CFLAR	0.000919875	hsa:8837	IPI00007287
RRAS	0.000917242	hsa:6237	IPI00020418
ARAF	0.000916874	hsa:369	IPI00872240
IL20	0.000915657	hsa:50604	IPI00000048
CASP4	0.000913933	hsa:837	IPI00027725
IL24	0.000909909	hsa:11009	IPI00011399
TNNC1	0.000909683	hsa:7134	IPI00470359
RALA	0.000909233	hsa:5898	IPI00217519
APC	0.000907506	hsa:324	IPI00012391
CARD8	0.000904805	hsa:22900	IPI00032131
MAPK3	0.000900903	hsa:5595	IPI00018195
JAK2	0.000895434	hsa:3717	IPI00031016
UTRN	0.000894755	hsa:7402	IPI00009329
CTNNBIP1	0.000893006	hsa:56998	IPI00025001
PTPN13	0.000886786	hsa:5783	IPI00030246
TGFBR2	0.000878636	hsa:7048	IPI00020431
ACTR1A	0.000874783	hsa:10121	IPI00029468
IRS2	0.00087447	hsa:8660	IPI00464978
ACTR6	0.000872037	hsa:64431	IPI00171779
STAT5B	0.000870024	hsa:6777	IPI00103415
TNFRSF1A	0.000865597	hsa:7132	IPI00018880
PLEC1	0.000848883	hsa:5339	IPI00014898
NOL3	0.000844036	hsa:8996	IPI00105916
PYCARD	0.000841747	hsa:29108	IPI00001699
APAF1	0.000840607	hsa:317	IPI00023630
CPNE1	0.000840189	hsa:8904	IPI00018452
TRAF4	0.000839734	hsa:9618	IPI00162088
CPNE4	0.000839691	hsa:131034	IPI00059186
BMPR1A	0.000838197	hsa:657	IPI00005731
NOD1	0.000836705	hsa:10392	IPI00005776
RRAS2	0.000836115	hsa:22800	IPI00012512
RPS27A7316	0.00083479	hsa:6233	IPI00654754
INS	0.000834138	hsa:3630	IPI00001508
PRKCI	0.000833226	hsa:5584	IPI00016639
RALB	0.00083048	hsa:5899	IPI00004397
RNF11	0.000830443	hsa:26994	IPI00003894
GRIN1	0.000829535	hsa:2902	IPI00013915
SPTBN2	0.000825685	hsa:6712	IPI00012645
RNF7	0.000824079	hsa:9616	IPI00033132
NLRC4	0.000823788	hsa:58484	IPI00293227
MAP3K5	0.000823774	hsa:4217	IPI00412433
DGKZ	0.000822769	hsa:8525	IPI00013835
INCA	0.000819973	hsa:440068	unknown2
CDH2	0.000816886	hsa:1000	IPI00290085
EEA1	0.000816805	hsa:8411	IPI00329536
COP1	0.000815848	hsa:114769	IPI00554741
SOS2	0.000814614	hsa:6655	IPI00020134
BRAF	0.000812602	hsa:673	IPI00303797
CRADD	0.000810771	hsa:8738	IPI00020364
PDLIM7	0.000810222	hsa:9260	IPI00023122
PKD2	0.000806686	hsa:5311	IPI00299040
DAB2IP	0.000801676	hsa:153090	IPI00789361
DSC3	0.000797116	hsa:1825	IPI00031549
ADCY6	0.000793274	hsa:112	IPI00011938
IRAK2	0.000792819	hsa:3656	IPI00304986
CHUK	0.000792592	hsa:1147	IPI00005104
CCR3	0.000791833	hsa:1232	IPI00019957
MAP2K2	0.000791234	hsa:5605	IPI00003783
ABL129892	0.000791119	hsa:25	IPI00216969
CTNND1	0.000790824	hsa:1500	IPI00219725
HSPA5	0.000789424	hsa:3309	IPI00003362
TGFB1	0.000783639	hsa:7040	IPI00000075
TAGLN2	0.000779948	hsa:8407	IPI00550363
PRKACA730418	0.000778281	hsa:5566	IPI00396630
CNN2	0.000776383	hsa:1265	IPI00015262
SYNE2	0.000770957	hsa:23224	IPI00239405
CNN1	0.000770902	hsa:1264	IPI00021264
F2	0.000767971	hsa:2147	IPI00019568
FLJ35834	0.000767849	hsa:154865	IPI00167908
SPOP	0.000767716	hsa:8405	IPI00013978
IQGAP2	0.00076686	hsa:10788	IPI00299048
IGFBP3	0.000766842	hsa:3486	IPI00018305
PLAU	0.000764916	hsa:5328	IPI00296180
TAGLN	0.000762783	hsa:6876	IPI00216138
ERBB4	0.000762405	hsa:2066	IPI00016371
PARVA	0.000758099	hsa:55742	IPI00018963
TRIM41	0.000755391	hsa:90933	IPI00414021
PTPN6	0.00075371	hsa:5777	IPI00218604
GAS2	0.000750042	hsa:2620	IPI00015130
SMTN	0.000749771	hsa:6525	IPI00024007
GNA11	0.00074957	hsa:2767	IPI00305551
TG	0.000749396	hsa:7038	IPI00306129
CASP5	0.000748393	hsa:838	IPI00873979
MDFI	0.000746455	hsa:4188	IPI00023726
CDH24	0.000743266	hsa:64403	IPI00386103
RAB1A	0.000742733	hsa:5861	IPI00005719
FGFR2	0.000741978	hsa:2263	IPI00010680
NLRP1	0.00074181	hsa:22861	IPI00328123
PBK	0.000740874	hsa:55872	IPI00306708
CDH3	0.000740001	hsa:1001	IPI00645614
NLRP2	0.000737217	hsa:55655	IPI00016480
HGF	0.000733372	hsa:3082	IPI00025767
ADCY2	0.000733107	hsa:108	IPI00328273
C4B720	0.000732985	hsa:721	IPI00032258
PTPRJ	0.000732609	hsa:5795	IPI00847732
IGFBP7	0.000731747	hsa:3490	IPI00016915
FYN	0.000731241	hsa:2534	IPI00219012
LRP2	0.000730456	hsa:4036	IPI00024292
RHOU	0.000729332	hsa:58480	IPI00009644
RAP2A	0.000727375	hsa:5911	IPI00019346
CCNB1	0.000724592	hsa:891	IPI00745793
MPL	0.000722089	hsa:4352	IPI00027637
RP4-691N24.1	0.000721636	hsa:22981	IPI00294173
KIAA0980	0.000720672	hsa:22981	IPI00294173
IGFBP4	0.000719798	hsa:3487	IPI00305380
EPOR	0.000715679	hsa:2057	IPI00017476
BMP4	0.000714612	hsa:652	IPI00292640
TRAIP	0.000714388	hsa:10293	IPI00306611
F11	0.000713957	hsa:2160	IPI00008556
NOV	0.000711496	hsa:4856	IPI00011140
PIK3R2	0.000710839	hsa:5296	IPI00011736
CRK	0.00071016	hsa:1398	IPI00004838
DSC1	0.000710072	hsa:1823	IPI00216099
IGFBP5	0.000709622	hsa:3488	IPI00029236
DIAPH1	0.00070961	hsa:1729	IPI00783474
IGFBP6	0.000709178	hsa:3489	IPI00029235
IGFBP2	0.000708707	hsa:3485	IPI00297284
DSG1	0.00070793	hsa:1828	IPI00025753
NCK1	0.00070782	hsa:4690	IPI00028065
RAB5A	0.0007059	hsa:5868	IPI00023510
IGFBP1	0.000704744	hsa:3484	IPI00031086
PLAT	0.000703511	hsa:5327	IPI00019590
CTSL1	0.000703318	hsa:1514	IPI00012887
BTRC	0.000698516	hsa:8945	IPI00413142
UNC45A	0.000698346	hsa:55898	IPI00072534
ARHGEF6	0.000697964	hsa:9459	IPI00014256
BMP5	0.000696885	hsa:653	IPI00024886
CDH16	0.000695667	hsa:1014	IPI00025240
RTKN	0.000695176	hsa:6242	IPI00029834
KLKB1	0.00069493	hsa:3818	IPI00654888
STAT1	0.000694668	hsa:6772	IPI00030781
BMPR2	0.000693296	hsa:659	IPI00783156
PTPN2	0.000691621	hsa:5771	IPI00219695
ROCK1	0.000687247	hsa:6093	IPI00022542
LILRB1	0.000687105	hsa:10859	IPI00643313
VAV2	0.000684691	hsa:7410	IPI00446303
SEPT_2	0.000683093	hsa:4735	IPI00014177
AR	0.000681951	hsa:367	IPI00020070
GCN1L1	0.000681172	hsa:10985	IPI00001159
REL	0.00068077	hsa:5966	IPI00029773
HEATR3	0.000680693	hsa:55027	IPI00100984
EDAR	0.000680602	hsa:10913	IPI00007051
TNPO2	0.000679897	hsa:30000	IPI00409698
MALT1	0.000679304	hsa:10892	IPI00009540
ATP6V1H	0.000678568	hsa:51606	IPI00296191
S100A4	0.00067777	hsa:6275	IPI00032313
PTPN14	0.000676136	hsa:5784	IPI00018914
CD8A	0.000675066	hsa:925	IPI00438278
PTPRZ1	0.000674633	hsa:5803	IPI00216283
ARF1	0.000672946	hsa:375	IPI00215914
GNAZ	0.000672881	hsa:2781	IPI00328128
DCTN1	0.000672745	hsa:1639	IPI00029485
PTPN1	0.000672136	hsa:5770	IPI00297261
NRAS	0.000670909	hsa:4893	IPI00000005
PRKCZ	0.00066983	hsa:5590	IPI00013749
ACVR2A	0.000669165	hsa:92	IPI00015691
UBA52	0.000668788	hsa:7311	IPI00385127
PTP4A3	0.000668714	hsa:11156	IPI00289328
BMP7	0.000668313	hsa:655	IPI00550949
BMP2	0.000668248	hsa:650	IPI00025069
ZBTB8	0.000667332	hsa:653121	unknown8
DSG2	0.000665494	hsa:1829	IPI00028931
DSC2	0.000665407	hsa:1824	IPI00025846
RHOQ	0.000665023	hsa:23433	IPI00012511
ESR1	0.000664254	hsa:2099	IPI00294982
RGS14	0.000662338	hsa:10636	IPI00012893
AURKA	0.000661413	hsa:6790	IPI00298940
GNA12	0.000655291	hsa:2768	IPI00328744
SP1	0.000654325	hsa:6667	IPI00465152
DNM1	0.00064844	hsa:1759	IPI00873844
ERBB2	0.000647764	hsa:2064	IPI00300384
NOG	0.000647236	hsa:9241	IPI00012361
CDKN1A	0.000646842	hsa:1026	IPI00009384
C5	0.000646189	hsa:727	IPI00032291
BCL10	0.000644369	hsa:8915	IPI00022477
NRP2	0.000642748	hsa:8828	IPI00029693
TNFRSF25	0.000641432	hsa:8718	IPI00003999
CCR1	0.000641227	hsa:1230	IPI00027685
DNM2	0.000640457	hsa:1785	IPI00033022
ACVRL1	0.000639933	hsa:94	IPI00293271
RAET1G	0.00063984	hsa:353091	IPI00433027
DAB1	0.000639616	hsa:1600	IPI00514638
RAET1E	0.000638922	hsa:135250	IPI00154722
GAB1	0.000638737	hsa:2549	IPI00031068
ULBP3	0.000638592	hsa:79465	IPI00001602
DSG3	0.000636491	hsa:1830	IPI00031547
GHR	0.000635604	hsa:2690	IPI00023599
TNNC2	0.000634868	hsa:7125	IPI00219796
CRKL	0.000633334	hsa:1399	IPI00004839
ELA2	0.000632897	hsa:1991	IPI00027769
MPDZ	0.000632149	hsa:8777	IPI00552988
GRIN2D	0.000630732	hsa:2906	IPI00006217
RPS6KB1	0.000628934	hsa:6198	IPI00216132
HYPK	0.000627977	hsa:25764	IPI00335001
INSR	0.000627063	hsa:3643	IPI00220325
THPO	0.000626348	hsa:7066	IPI00218254
CTNND2	0.000625888	hsa:1501	IPI00301317
SH2B2	0.000624657	hsa:10603	IPI00155706
NGFR	0.000624634	hsa:4804	IPI00027436
FGA	0.000624554	hsa:2243	IPI00021885
EPO	0.00062449	hsa:2056	IPI00307226
CENTG1	0.000623363	hsa:116986	IPI00217393
TNNI1	0.000623295	hsa:7135	IPI00453474
PKP2	0.000621299	hsa:5318	IPI00005264
MSTN	0.000620353	hsa:2660	IPI00023751
TNNI3	0.000619881	hsa:7137	IPI00244346
NUAK1	0.000617073	hsa:9891	IPI00028566
PKP4	0.000616769	hsa:8502	IPI00021076
STAM2	0.000615747	hsa:10254	IPI00290542
CHN1	0.000615068	hsa:1123	IPI00013488
CDH15	0.000612406	hsa:1013	IPI00024048
CDKN1C	0.000611211	hsa:1028	IPI00029086
AKT1	0.000607974	hsa:207	IPI00012866
HSPA9	0.0006078	hsa:3313	IPI00007765
LTBR	0.000607598	hsa:4055	IPI00006097
MAP3K4	0.000606411	hsa:4216	IPI00386260
KPNA3	0.000606043	hsa:3839	IPI00299033
TNNI2	0.000605125	hsa:7136	IPI00216236
SMAD1	0.000604832	hsa:4086	IPI00019549
CD40	0.000604392	hsa:958	IPI00018282
TNFRSF18	0.000604246	hsa:8784	IPI00001796
TNNT2	0.000603821	hsa:7139	IPI00021292
GOLGA4	0.000601963	hsa:2803	IPI00013272
TNNT1	0.000601376	hsa:7138	IPI00395442
TNFRSF9	0.000600579	hsa:3604	IPI00014211
PIK3CG	0.000599937	hsa:5294	IPI00292690
TNFRSF4	0.000599848	hsa:7293	IPI00018859
CD27	0.000598734	hsa:939	IPI00002435
SLC9A3R1	0.000598692	hsa:9368	IPI00003527
MAPK14	0.000598215	hsa:1432	IPI00002857
LCK	0.000597578	hsa:3932	IPI00394952
TNFRSF8	0.000596677	hsa:943	IPI00006073
CSNK2A2	0.000595771	hsa:1459	IPI00020602
GNAT1	0.000595712	hsa:2779	IPI00218488
ACVR1B	0.000590597	hsa:91	IPI00005732
INHBA	0.000588489	hsa:3624	IPI00028670
CDC42SE1	0.00058205	hsa:56882	IPI00386978
IL8RB	0.000581525	hsa:3579	IPI00012320
RAB3IL1	0.000579879	hsa:5866	IPI00328884
PKP1	0.000578594	hsa:5317	IPI00071509
TNFRSF14	0.00057821	hsa:8764	IPI00024331
IL8RA	0.000577959	hsa:3577	IPI00296618
ZAP70	0.000577018	hsa:7535	IPI00329789
TNFRSF1B	0.000576472	hsa:7133	IPI00023501
PKP3	0.000576347	hsa:11187	IPI00026952
AMHR2	0.000576274	hsa:269	IPI00003446
FGFR3	0.000574587	hsa:2261	IPI00027174
TRPC3	0.000573898	hsa:7222	IPI00748783
FGFR4	0.000573414	hsa:2264	IPI00304578
CCBP2	0.000572485	hsa:1238	IPI00012180
ZNF446	0.000572421	hsa:55663	IPI00016671
TGFB3	0.000571889	hsa:7043	IPI00021780
MAPK8	0.000571268	hsa:5599	IPI00024672
RHPN1	0.000570293	hsa:114822	IPI00154752
JUN	0.000569913	hsa:3725	IPI00008965
HLA-B	0.000569507	hsa:3106	unknown6
SMURF2	0.000568944	hsa:64750	IPI00329664
ZBTB16	0.000567896	hsa:7704	IPI00305613
PIK3CD	0.000567669	hsa:5293	IPI00298410
TGFB2	0.000566819	hsa:7042	IPI00235354
ZFPM2	0.000566227	hsa:23414	IPI00015802
CSE1L	0.000565831	hsa:1434	IPI00022744
KIAA1303	0.000565809	hsa:57521	IPI00166044
ARHGEF7	0.000564664	hsa:8874	IPI00449906
ARF6	0.000564663	hsa:382	IPI00215920
SYVN1	0.000564287	hsa:84447	IPI00166996
JAK1	0.000564195	hsa:3716	IPI00443765
ZNF24	0.000562598	hsa:7572	IPI00306446
GAB2	0.000562183	hsa:9846	IPI00186990
FLNA	0.000562175	hsa:2316	IPI00333541
MARCH_7	0.000561955	hsa:64844	IPI00010195
C1orf164	0.000561941	hsa:55182	IPI00514161
RHOC	0.000561644	hsa:389	IPI00027434
NEDD4	0.000561334	hsa:4734	IPI00009322
TRIM22	0.000560046	hsa:10346	IPI00477812
EPS8	0.000559325	hsa:2059	IPI00290337
PIAS1	0.000558552	hsa:8554	IPI00220424
TNFRSF11A	0.000558397	hsa:8792	IPI00021968
GOLGA5	0.000557955	hsa:9950	IPI00294065
ZNF423	0.000556553	hsa:23090	IPI00100660
USP7	0.000554805	hsa:7874	IPI00003965
EDA2R	0.000554147	hsa:60401	IPI00029116
PTK2	0.000554094	hsa:5747	IPI00012885
TRIM23	0.000552855	hsa:373	IPI00003328
CDH11	0.000552729	hsa:1009	IPI00304227
CDH8	0.000552206	hsa:1006	IPI00024036
CDH9	0.000552206	hsa:1007	IPI00297180
CDH7	0.000551923	hsa:1005	IPI00297181
TNFRSF13B	0.000550746	hsa:23495	IPI00018362
DAAM1	0.000549515	hsa:23002	IPI00337800
NPHP1	0.000548796	hsa:4867	IPI00028739
CCR5	0.000548741	hsa:1234	IPI00807387
PTPRM	0.000548388	hsa:5797	IPI00293849
MST1	0.000548144	hsa:4485	IPI00292218
PTPRK	0.000547665	hsa:5796	IPI00015756
F10	0.000546864	hsa:2159	IPI00019576
CAPN1	0.000546331	hsa:823	IPI00011285
PTPRU	0.000546146	hsa:10076	IPI00023197
RGS12	0.000545837	hsa:6002	IPI00024714
PML	0.000545778	hsa:5371	IPI00022348
PTPRF	0.00054547	hsa:5792	IPI00107831
CCNT2	0.000543796	hsa:905	IPI00030313
SYK	0.000542131	hsa:6850	IPI00018597
ARHGEF11	0.000542126	hsa:9826	IPI00157442
KLK2	0.00054108	hsa:3817	IPI00022227
NTRK1	0.000540997	hsa:4914	IPI00025076
ZYX	0.000540658	hsa:7791	IPI00871311
SERPINA3	0.000538485	hsa:12	IPI00847635
PRTN3	0.000537704	hsa:5657	IPI00027409
IL1R1	0.000536379	hsa:3554	IPI00027508
ACTN2	0.000536167	hsa:88	IPI00019884
SERPINE1	0.000535529	hsa:5054	IPI00007118
GDF5	0.000534756	hsa:8200	IPI00015522
TANC1	0.000533704	hsa:85461	IPI00645890
ATF2	0.000533343	hsa:1386	IPI00748604
ERBB3	0.000532624	hsa:2065	IPI00298285
CXCR3	0.000531249	hsa:2833	IPI00027754
CDC42SE2	0.000529994	hsa:56990	IPI00024973
PARD6A	0.000529962	hsa:50855	IPI00027217
RAP1B	0.000528441	hsa:5908	IPI00015148
HEATR2	0.000528109	hsa:54919	IPI00242630
SERPINC1	0.000527955	hsa:462	IPI00032179
RACGAP1	0.000527248	hsa:29127	IPI00152946
MMS19	0.00052693	hsa:64210	IPI00180322
CTSG	0.000526457	hsa:1511	IPI00028064
IPO4	0.000526047	hsa:79711	IPI00156374
ABI1	0.00052538	hsa:10006	IPI00431025
SERPING1	0.000524028	hsa:710	IPI00291866
SERPINB13	0.000523333	hsa:5275	IPI00006560
GLS2	0.000523208	hsa:27165	IPI00296219
SERPINI1	0.000522667	hsa:5274	IPI00016150
TNFRSF6B	0.000521716	hsa:8771	unknown5
KRAS	0.000520743	hsa:3845	IPI00423568
SERPINF2	0.000520707	hsa:5345	IPI00029863
MRAS	0.000520383	hsa:22808	IPI00024166
SERPINB6	0.000519825	hsa:5269	IPI00749398
SERPINA5	0.000519719	hsa:5104	IPI00007221
FMNL1	0.000518822	hsa:752	IPI00163516
CBL	0.00051812	hsa:867	IPI00027269
SERPINB8	0.000517839	hsa:5271	IPI00032134
DVL2	0.000517386	hsa:1856	IPI00023103
AP2B1	0.000516573	hsa:163	IPI00784156
SERPINE2	0.000515856	hsa:5270	IPI00009890
TYK2	0.000515796	hsa:7297	IPI00022353
TLN1	0.000515259	hsa:7094	IPI00298994
SERPIND1	0.000514944	hsa:3053	IPI00292950
CD2AP	0.000514571	hsa:23607	IPI00412771
SERPINB2	0.000514448	hsa:5055	IPI00007117
MET	0.000514203	hsa:4233	IPI00029273
TNFRSF19	0.0005141	hsa:55504	IPI00100067
LYN	0.000510168	hsa:4067	IPI00298625
REPS2	0.000509589	hsa:9185	IPI00382936
SOCS6	0.000509256	hsa:9306	IPI00297351
ACVR1C	0.000508823	hsa:130399	IPI00302552
DLG4	0.00050684	hsa:1742	IPI00619928
SMAD7	0.000506711	hsa:4092	IPI00005079
RXRA	0.000506658	hsa:6256	IPI00418394
CAPNS1	0.000506184	hsa:826	IPI00025084
BMP6	0.000504301	hsa:654	IPI00024887
ZHX1	0.000504214	hsa:11244	IPI00293086
PKN1	0.00050417	hsa:5585	IPI00002803
PPP2R1A	0.000504085	hsa:5518	IPI00554737
CD2	0.000502295	hsa:914	IPI00027484
EWSR1	0.000501472	hsa:2130	IPI00872855
NFKB1	0.000501136	hsa:4790	IPI00788987
PRLR	0.000500757	hsa:5618	IPI00028640
PARD3	0.000498933	hsa:56288	IPI00154915
RAPGEF1	0.000497483	hsa:2889	IPI00394743
EPHB2	0.00049693	hsa:2048	IPI00021275
FGFR1	0.000496364	hsa:2260	IPI00005142
SPARC	0.000495694	hsa:6678	IPI00014572
RND1	0.000495063	hsa:27289	IPI00023211
HSPG2	0.000494448	hsa:3339	IPI00024284
GZMB	0.000494012	hsa:3002	IPI00744785
TNFRSF17	0.000492526	hsa:608	IPI00293877
HCK	0.000492335	hsa:3055	IPI00646510
SNTB2	0.000492134	hsa:6645	IPI00009505
SYNGAP1	0.000492106	hsa:8831	IPI00177884
TNIK	0.00049176	hsa:23043	IPI00145805
EIF2AK2	0.000491687	hsa:5610	IPI00019463
MYST2	0.00049055	hsa:11143	IPI00180764
TIAM1	0.000490508	hsa:7074	IPI00011400
INHBB	0.000489759	hsa:3625	IPI00297026
TNFRSF10A	0.000489574	hsa:8797	IPI00021975
INHBC	0.000489211	hsa:3626	IPI00023314
ARHGAP1	0.000488503	hsa:392	IPI00020567
IKZF4	0.000487597	hsa:64375	IPI00064241
GDF9	0.000486873	hsa:2661	IPI00029127
BAG1	0.0004864	hsa:573	IPI00300531
RAB4A	0.000486162	hsa:5867	IPI00480056
SOCS3	0.000486002	hsa:9021	IPI00297349
AMH	0.000485982	hsa:268	IPI00008577
GDF6	0.000485883	hsa:392255	IPI00419815
BMP15	0.000485617	hsa:9210	IPI00001485
GDF11	0.000485154	hsa:10220	IPI00030111
LYST	0.000484609	hsa:1130	IPI00796450
GRB14	0.000484606	hsa:2888	IPI00030917
SOCS1	0.000484136	hsa:8651	IPI00021491
IRS4	0.000483931	hsa:8471	IPI00020729
BCAR1	0.000483653	hsa:9564	IPI00872386
HIPK3	0.00048302	hsa:10114	IPI00099522
REM1	0.000482549	hsa:28954	IPI00289912
LCP2	0.000482426	hsa:3937	IPI00297169
EPS15	0.000482211	hsa:2060	IPI00292134
FAS	0.000481508	hsa:355	IPI00744894
COIL	0.000480921	hsa:8161	IPI00006442
TNFRSF11B	0.000479962	hsa:4982	IPI00298362
ELA1	0.000479926	hsa:1990	IPI00019729
FNBP1	0.000479792	hsa:23048	IPI00807625
RBPJ	0.000479307	hsa:3516	IPI00030177
CIAO1	0.000477684	hsa:9391	IPI00008791
LIMK2	0.000477654	hsa:3985	IPI00022872
PRSS1	0.000476687	hsa:5644	IPI00011694
CDC42EP3	0.000476308	hsa:10602	IPI00294391
CDC42EP1	0.000475961	hsa:11135	IPI00023605
TBL1X	0.000475586	hsa:6907	IPI00218132
BAT3	0.000475585	hsa:7917	IPI00465128
CDC42EP2	0.000475479	hsa:10435	IPI00009533
INPPL1	0.000475468	hsa:3636	IPI00016932
GBL	0.000475433	hsa:64223	IPI00420058
DIAPH2	0.000475023	hsa:1730	IPI00844377
FYB	0.000474269	hsa:2533	IPI00446986
RGS16	0.000474218	hsa:6004	IPI00289948
KPNA2	0.000473975	hsa:3838	IPI00002214
CDC42BPA	0.000473893	hsa:8476	IPI00640468
C4A	0.000473811	hsa:720	IPI00874094
MAP3K11	0.000473127	hsa:4296	IPI00000977
ATF1	0.000472552	hsa:466	IPI00002501
RIT1	0.000471992	hsa:6016	IPI00144289
RALGDS	0.00047134	hsa:5900	IPI00290395
PLEKHB1	0.000470666	hsa:58473	IPI00009635
VEPH1	0.000470666	hsa:79674	IPI00478192
RGS9	0.000470327	hsa:8787	IPI00027385
CMA1	0.000470301	hsa:1215	IPI00013937
CREB1	0.00047024	hsa:1385	IPI00027713
BTK	0.000470208	hsa:695	IPI00029132
RGS20	0.000469007	hsa:8601	IPI00008802
FNBP1L	0.000469004	hsa:54874	IPI00807364
RGS18	0.000468884	hsa:64407	IPI00016825
KDR	0.000468723	hsa:3791	IPI00021396
SH3KBP1	0.000468539	hsa:30011	IPI00294962
GRIN2B	0.000468352	hsa:2904	IPI00297933
RGS19	0.000468071	hsa:10287	IPI00028108
RGS10	0.000468023	hsa:6001	IPI00013454
RGS7	0.00046792	hsa:6000	IPI00028457
SIAH2	0.00046683	hsa:6478	IPI00305283
RGS4	0.00046669	hsa:5999	IPI00028112
RND2	0.000465731	hsa:8153	IPI00001436
TNFRSF10B	0.000465544	hsa:8795	IPI00296379
PARD6B	0.000465286	hsa:84612	IPI00019025
RGS13	0.000465137	hsa:6003	IPI00024710
PLA2G4A	0.000464832	hsa:5321	IPI00026108
RGS5	0.000464817	hsa:8490	IPI00183077
PDGFRB	0.00046451	hsa:5159	IPI00015902
STAT4	0.000464475	hsa:6775	IPI00000106
BLNK	0.000463944	hsa:29760	IPI00002434
XCR1	0.00046353	hsa:2829	IPI00004349
KLK1	0.000463143	hsa:3816	IPI00304808
RGS2	0.000462917	hsa:5997	IPI00013177
FLT1	0.000462822	hsa:2321	IPI00018335
MASP2	0.000462622	hsa:10747	IPI00294713
SLA	0.000461645	hsa:6503	IPI00009499
CCRL1	0.000460947	hsa:51554	IPI00014785
ITK	0.000460514	hsa:3702	IPI00004566
NRBP1	0.000459827	hsa:29959	IPI00604756
RGS1	0.000459323	hsa:5996	IPI00873849
SNX13	0.000459126	hsa:23161	IPI00478181
GLI2	0.000458647	hsa:2736	IPI00784005
CIT	0.000457993	hsa:11113	IPI00022465
STAP2	0.000457258	hsa:55620	IPI00383883
RELB	0.000457251	hsa:5971	IPI00221034
KLRD1	0.000456789	hsa:3824	IPI00012338
PRDM1	0.00045631	hsa:639	IPI00337575
DARC	0.000455679	hsa:2532	IPI00002940
BLK	0.000455018	hsa:640	IPI00554756
MAST2	0.000454567	hsa:23139	IPI00514071
CDK7	0.000453727	hsa:1022	IPI00000685
CD93	0.000453402	hsa:22918	IPI00299485
FHL3	0.000453167	hsa:2275	IPI00014399
ATR	0.000451616	hsa:545	IPI00412298
SMAD6	0.000449598	hsa:4091	IPI00012869
ARVCF	0.00044829	hsa:421	IPI00010490
TNFSF13B	0.000447956	hsa:10673	IPI00031802
TNFSF13	0.000447535	hsa:8741	unknown4
IRAK4	0.000447531	hsa:51135	IPI00007641
IRAK3	0.000447531	hsa:11213	IPI00026984
PPP1R9B	0.000447309	hsa:84687	IPI00816035
BUB1	0.000447258	hsa:699	IPI00783305
TJP1	0.000446939	hsa:7082	IPI00216219
CD4	0.000446016	hsa:920	IPI00003983
RAB14	0.000445797	hsa:51552	IPI00291928
Gcom1	0.000445566	hsa:145781	IPI00455420
C4BPA	0.000445422	hsa:722	IPI00021727
CFH	0.000444703	hsa:3075	IPI00029739
PKN2	0.000444471	hsa:5586	IPI00002804
ACTN3	0.00044442	hsa:89	IPI00032137
KLK3	0.000444293	hsa:354	IPI00010858
NTRK2	0.000444269	hsa:4915	IPI00003366
STK11	0.000444138	hsa:6794	IPI00219072
MAGI1	0.000444012	hsa:9223	IPI00470759
CR1	0.000443908	hsa:1378	IPI00039288
ZNF434	0.000443401	hsa:54925	IPI00478574
CDC42EP5	0.000443108	hsa:148170	IPI00290570
KLK6	0.000443059	hsa:5653	IPI00023845
FOS	0.000442814	hsa:2353	IPI00033008
CTRB1	0.000442788	hsa:1504	IPI00015133
NCK2	0.000441714	hsa:8440	IPI00306531
PAK7	0.000441477	hsa:57144	IPI00001814
CR2	0.000441417	hsa:1380	IPI00292859
RNF126	0.000440781	hsa:55658	IPI00155562
CFHR3	0.000440619	hsa:10878	IPI00027507
C2	0.000440604	hsa:717	IPI00303963
ZNF145	0.000440597	hsa:7704	IPI00305613
CFHR5	0.000440544	hsa:81494	IPI00843942
CFHR4	0.000440544	hsa:10877	IPI00021578
MASP1	0.00044037	hsa:5648	IPI00299307
PAPPA	0.000440228	hsa:5069	IPI00001869
CDC42BPG	0.000439418	hsa:55561	IPI00454910
SLA2	0.000438771	hsa:84174	IPI00030447
CFB	0.000438745	hsa:629	IPI00019591
MAPK9	0.000437867	hsa:5601	IPI00024673
TRIM31	0.000436733	hsa:11074	IPI00292397
SORBS2	0.000436042	hsa:8470	IPI00477876
CD46	0.000435886	hsa:4179	IPI00012035
CCR8	0.000435845	hsa:1237	IPI00019985
NCAN	0.00043556	hsa:1463	IPI00159927
ABLIM1	0.000435502	hsa:3983	IPI00329495
C7	0.000434877	hsa:730	IPI00296608
PTPN11	0.000434206	hsa:5781	IPI00658023
C6	0.000434204	hsa:729	IPI00009920
ECT2	0.000433364	hsa:1894	IPI00787864
RAC2	0.000432877	hsa:5880	IPI00010270
TLR1	0.000432558	hsa:7096	IPI00090764
PAK4	0.000432289	hsa:10298	IPI00014068
RHOD	0.000431982	hsa:29984	IPI00010841
ADCK1	0.00043112	hsa:57143	IPI00787836
SORBS1	0.000430925	hsa:10580	IPI00186452
CCR4	0.000429568	hsa:1233	IPI00019958
VIM	0.000429412	hsa:7431	IPI00418471
CCR10	0.000428957	hsa:2826	IPI00004346
ILK	0.000428832	hsa:3611	IPI00013219
MRCL3	0.000427945	hsa:10627	IPI00220573
SH3BP2	0.000427835	hsa:6452	IPI00218997
ZNF350	0.0004278	hsa:59348	IPI00478374
ADRBK1	0.000427549	hsa:156	IPI00012497
CTRC	0.000427109	hsa:11330	IPI00018553
PROC	0.000427062	hsa:5624	IPI00021817
RAB3A	0.000426717	hsa:5864	IPI00023504
RAB22A	0.000425214	hsa:57403	IPI00007756
CBLB	0.000425104	hsa:868	IPI00292856
SF3B4	0.00042493	hsa:10262	IPI00017339
CTRL	0.000424493	hsa:1506	IPI00643847
IGF2R	0.000424007	hsa:3482	IPI00289819
CDC42EP4	0.0004232	hsa:23580	IPI00015894
TFG	0.000422808	hsa:10342	IPI00294619
TNFRSF13C	0.000422541	hsa:115650	IPI00045337
PRKAR1A	0.000421302	hsa:5573	IPI00021831
SMG1	0.000421153	hsa:23049	IPI00639874
ZBTB32	0.000421117	hsa:27033	IPI00003915
RIMS1	0.000420558	hsa:22999	IPI00387015
PTPRT	0.000419869	hsa:11122	IPI00013096
ARHGAP15	0.000419048	hsa:55843	IPI00182116
ZFPM1	0.000417807	hsa:161882	IPI00217346
RAB10	0.000417586	hsa:10890	IPI00016513
PDGFRA	0.000417013	hsa:5156	IPI00027721
C1S	0.000416566	hsa:716	IPI00744502
C1R	0.000416484	hsa:715	IPI00791901
TNFRSF10D	0.000415515	hsa:8793	IPI00294516
SPTAN1	0.000415379	hsa:6709	IPI00844215
TNFRSF10C	0.000415314	hsa:8794	IPI00021970
UBC	0.000414842	hsa:7316	unknown12
RAP2B	0.000414569	hsa:5912	IPI00018364
AGT	0.000414126	hsa:183	IPI00032220
KLK13	0.000413862	hsa:26085	IPI00007726
KLK5	0.000413606	hsa:25818	IPI00032464
CFD	0.000413606	hsa:1675	IPI00165972
PRSS2	0.000412834	hsa:5645	IPI00011695
PRSS3	0.000412834	hsa:5646	IPI00015614
ACR	0.000412785	hsa:49	IPI00289614
PLD2	0.000412349	hsa:5338	IPI00024727
SMAD4	0.00041224	hsa:4089	IPI00013404
RAB11A	0.000411977	hsa:8766	IPI00429190
GRM5	0.000411923	hsa:2915	IPI00220277
RAB3B	0.000411398	hsa:5865	IPI00300562
SMAD2	0.000411196	hsa:4087	IPI00019548
ARHGAP8	0.000411048	hsa:23779	IPI00868745
SP3	0.000410144	hsa:6670	IPI00025807
APTX	0.000409843	hsa:54840	IPI00420029
RGNEF	0.000409785	hsa:64283	IPI00455803
SERPINA4	0.0004086	hsa:5267	IPI00328609
CDK2	0.00040753	hsa:1017	IPI00031681
RHOB	0.00040727	hsa:388	IPI00000041
PRKAG1	0.000407218	hsa:5571	IPI00413318
KRT1	0.000406903	hsa:3848	IPI00220327
PLXNB1	0.000406041	hsa:5364	IPI00455329
KLRC2	0.000405414	hsa:3822	IPI00291660
SERPINA1	0.000404577	hsa:5265	IPI00553177
SERPINB1	0.000404577	hsa:1992	IPI00027444
MAP4K2	0.000404398	hsa:5871	IPI00149094
CALM2801	0.000404186	hsa:805	IPI00075248
SERPINB9	0.00040372	hsa:5272	IPI00032139
SERPINA10	0.000403185	hsa:51156	IPI00007199
G3BP1	0.000403093	hsa:10146	IPI00012442
KLRC1	0.000402897	hsa:3821	IPI00001517
TNFSF8	0.000402394	hsa:944	IPI00031715
PRKCB1	0.000402049	hsa:5579	IPI00010466
ITSN1	0.00040183	hsa:6453	IPI00304740
PPP2R1B	0.00040167	hsa:5519	IPI00294178
SKAP2	0.000401288	hsa:8935	IPI00022508
SHANK2	0.000401018	hsa:22941	IPI00220490
PRKDC	0.000401016	hsa:5591	IPI00296337
FASLG	0.000401011	hsa:356	IPI00007577
CXCR4	0.00040094	hsa:7852	IPI00028159
TNF	0.00040092	hsa:7124	IPI00001671
TTN	0.000400783	hsa:7273	IPI00759754
MAP3K7	0.000400366	hsa:6885	IPI00295738
GRB7	0.00039982	hsa:2886	IPI00448767
HNRNPC	0.00039951	hsa:3183	IPI00477313
STK36	0.000399311	hsa:27148	IPI00235407
EDA	0.000398756	hsa:1896	IPI00216144
TNFSF11	0.000398704	hsa:8600	IPI00023732
LTA	0.000398504	hsa:4049	IPI00001670
LTB	0.000398441	hsa:4050	IPI00032334
MYST3	0.000398255	hsa:7994	IPI00023340
TNFSF10	0.000397483	hsa:8743	IPI00747054
PDCD1	0.000397304	hsa:5133	IPI00014830
RNF4	0.000397304	hsa:6047	IPI00297694
EHMT2	0.000397304	hsa:10919	IPI00096972
ITGAL	0.000397304	hsa:3683	IPI00025380
CD226	0.000397304	hsa:10666	IPI00008578
RNF19A	0.00039719	hsa:25897	IPI00019056
CD40LG	0.000396749	hsa:959	IPI00024686
TNFSF15	0.000396054	hsa:9966	IPI00021380
TNFSF14	0.000395787	hsa:8740	IPI00307531
TNFSF12	0.000395504	hsa:8742	IPI00021900
CD70	0.000395274	hsa:970	IPI00031713
SPTA1	0.000395154	hsa:6708	IPI00220741
NR3C1	0.000394605	hsa:2908	IPI00022282
RIPK5	0.00039451	hsa:25778	IPI00465346
CENTA1	0.000394125	hsa:11033	IPI00009992
TNFSF4	0.000393741	hsa:7292	IPI00011974
NCL	0.000393722	hsa:4691	IPI00604620
TNFSF9	0.000393639	hsa:8744	IPI00013301
MAP3K1	0.000393439	hsa:4214	IPI00855985
DOK7	0.000392885	hsa:285489	IPI00783590
MARK3	0.00039279	hsa:4140	IPI00183118
TNFSF18	0.000392482	hsa:8995	IPI00009195
NEDD8	0.000391972	hsa:4738	IPI00020008
RAB1B	0.000391736	hsa:81876	IPI00008964
PTK2B	0.000391152	hsa:2185	IPI00029702
RHOJ	0.000390168	hsa:57381	IPI00027952
ASB6	0.000390112	hsa:140459	IPI00016560
PJA1	0.000389788	hsa:64219	IPI00294448
ARHGEF12	0.000389293	hsa:23365	IPI00339353
HLA-G	0.000388922	hsa:3135	IPI00015988
HLA-E	0.000388456	hsa:3133	IPI00830076
ARHGEF2	0.00038834	hsa:9181	IPI00472160
UBQLN2	0.000387929	hsa:29978	IPI00409659
FLNC	0.000387641	hsa:2318	IPI00178352
RHOH	0.00038701	hsa:399	IPI00018882
CHEK2	0.000386966	hsa:11200	IPI00014072
VDR	0.00038664	hsa:7421	IPI00005716
LRDD	0.000386409	hsa:55367	IPI00396438
SP4	0.0003859	hsa:6671	IPI00025805
SNTA1	0.000385841	hsa:6640	IPI00164528
RNPS1	0.000385776	hsa:10921	IPI00033561
PRKCE	0.000385758	hsa:5581	IPI00024539
MICB	0.000384576	hsa:4277	IPI00640150
IL1R2	0.000384479	hsa:7850	IPI00021382
RAB27A	0.00038435	hsa:5873	IPI00016381
AKAP8L	0.000383652	hsa:26993	IPI00297455
NDC80	0.000383524	hsa:10403	IPI00005791
HIVEP3	0.000383487	hsa:59269	IPI00328089
HNRPM	0.000383375	hsa:4670	IPI00171903
STS-1	0.000382904	hsa:84959	IPI00154910
MICA	0.000382489	hsa:4276	unknown7
MAP3K8	0.000382098	hsa:1326	IPI00298726
CALM3	0.000382051	hsa:808	unknown10
SH2B1	0.000381904	hsa:25970	IPI00016441
NR4A1	0.000381605	hsa:3164	IPI00743108
RAPGEF3	0.000381095	hsa:10411	IPI00871947
TNIP2	0.000380887	hsa:79155	IPI00168953
RND3	0.000380604	hsa:390	IPI00001437
SH3BP157026	0.00038059	hsa:23616	IPI00456744
INHBE	0.000380186	hsa:83729	IPI00011036
INHA	0.000380186	hsa:3623	IPI00007080
ITCH	0.000380036	hsa:83737	IPI00061780
RAB40C	0.000379888	hsa:57799	IPI00045478
GOPC	0.000378854	hsa:57120	IPI00186721
TAX1BP3	0.000378854	hsa:30851	IPI00005585
USP13	0.000378483	hsa:8975	IPI00024401
CPSF6	0.000378113	hsa:11052	IPI00012998
BMX	0.00037783	hsa:660	IPI00020899
MEP1A	0.000377774	hsa:4224	IPI00004372
HTATIP	0.00037746	hsa:10524	IPI00290020
VAV3	0.00037697	hsa:10451	IPI00299763
PLEKHJ1	0.000375844	hsa:55111	IPI00644031
CCR2729230	0.000375814	hsa:1231	IPI00015137
RASGRF1	0.000375648	hsa:5923	IPI00016784
AEBP2	0.000375184	hsa:121536	IPI00442167
CDGAP	0.000373726	hsa:57514	IPI00297288
CCR6	0.000373237	hsa:1235	IPI00293730
TNKS2	0.000372836	hsa:80351	IPI00019270
SUZ12	0.000372683	hsa:23512	IPI00299526
HOOK2	0.000372209	hsa:29911	IPI00002432
FGR	0.000371624	hsa:2268	IPI00016871
BCL6	0.000370821	hsa:604	IPI00012820
MCF2	0.000370786	hsa:4168	IPI00339309
MAG	0.000370771	hsa:4099	IPI00026237
SIAH1	0.000370751	hsa:6477	IPI00396517
RAB8A	0.000370553	hsa:4218	IPI00028481
PEF1	0.000370171	hsa:553115	IPI00018235
CBLC	0.000370016	hsa:23624	IPI00008459
CX3CR1	0.000369631	hsa:1524	IPI00026498
EGF	0.000369457	hsa:1950	IPI00000073
IL18BP	0.000368828	hsa:10068	IPI00001528
SFRS12	0.000367111	hsa:140890	IPI00103497
RAD23A	0.000366758	hsa:5886	IPI00008219
PPEF2	0.00036669	hsa:5470	IPI00784130
PPEF1	0.00036669	hsa:5475	IPI00221149
ZNF205	0.000366623	hsa:7755	IPI00029377
NCOA3	0.000366161	hsa:8202	IPI00220079
ZFP64	0.000366017	hsa:55734	IPI00018906
CSF3R	0.000365717	hsa:1441	IPI00012936
PSTPIP1	0.000365692	hsa:9051	IPI00022606
Rgr	0.000365488	hsa:266747	IPI00744438
ITGA2	0.000365158	hsa:3673	IPI00013744
NEDD9	0.000364955	hsa:4739	IPI00031407
IL11RA	0.000364413	hsa:3590	IPI00184319
PPP1R9A	0.000364338	hsa:55607	IPI00008144
GEFT	0.000363541	hsa:115557	IPI00829805
SEMA3F	0.000363524	hsa:6405	IPI00298003
MCF2L	0.000363122	hsa:23263	IPI00477099
TGFB1I1	0.000363099	hsa:7041	IPI00761017
AKAP13	0.000362981	hsa:11214	IPI00329783
DMPK	0.000362733	hsa:1760	IPI00305254
TRIB2	0.000362733	hsa:28951	IPI00012516
PLEKHG2	0.0003623	hsa:64857	IPI00303373
RHOT2	0.00036229	hsa:89941	IPI00465059
GFI1B	0.000362216	hsa:8328	IPI00003110
DOK2	0.000361972	hsa:9046	IPI00022602
ARHGEF3	0.000361756	hsa:50650	IPI00020949
ARHGEF18	0.000361756	hsa:23370	IPI00480141
F12	0.000361756	hsa:2161	IPI00019581
GRIA4	0.000361733	hsa:2893	IPI00007632
TEC	0.000360994	hsa:7006	IPI00000878
LETM1	0.000360621	hsa:3954	IPI00017592
PABPC1	0.000360421	hsa:26986	IPI00008524
PPP5C	0.000360207	hsa:5536	IPI00019812
S100A2	0.000359958	hsa:6273	IPI00019869
MAP2K7	0.000359669	hsa:5609	IPI00023636
FBN1	0.000359383	hsa:2200	IPI00328113
NEK1	0.000359025	hsa:4750	IPI00044749
RYR2	0.000358664	hsa:6262	IPI00023217
PLCB2	0.000358249	hsa:5330	IPI00744517
PPP2R3A	0.000358094	hsa:5523	IPI00029144
OCRL	0.000357892	hsa:4952	IPI00873093
GATA2	0.000357612	hsa:2624	IPI00012900
FST	0.000357612	hsa:10468	IPI00021081
ZBTB7A	0.000357375	hsa:51341	IPI00026317
SKAP1	0.000357266	hsa:8631	IPI00289536
ZNF512B	0.000357114	hsa:57473	IPI00074893
POLDIP3	0.000357113	hsa:84271	IPI00440688
ARL3	0.000357006	hsa:403	IPI00003327
RAB6A	0.000356419	hsa:5870	IPI00023526
WT1	0.000356377	hsa:7490	IPI00215679
ARL1	0.000356127	hsa:400	IPI00219518
IL1RAP	0.000355794	hsa:3556	IPI00031789
NFKBIB	0.000355441	hsa:4793	IPI00161119
GATA3	0.000355332	hsa:2625	IPI00012901
ARMC6	0.00035532	hsa:93436	IPI00020196
RAD23B	0.000354574	hsa:5887	IPI00008223
DTX1	0.000354557	hsa:1840	IPI00004554
CHN2	0.000354241	hsa:1124	IPI00428671
ZFPL1	0.000354154	hsa:7542	IPI00296374
GNGT1	0.000353976	hsa:2792	IPI00221386
SMAD3	0.000353903	hsa:4088	IPI00024305
FSTL3	0.000353865	hsa:10272	IPI00025155
CKAP5	0.000353707	hsa:9793	IPI00028275
TICAM251014	0.000353644	hsa:353376	IPI00428967
TICAM1	0.000353644	hsa:148022	IPI00398285
RERE	0.000353109	hsa:473	IPI00185027
PLXND1	0.000353067	hsa:23129	IPI00412492
ROBO2	0.000352158	hsa:6092	IPI00830091
BAT8	0.000352158	hsa:10919	IPI00096972
ROBO1	0.000352158	hsa:6091	IPI00219798
CD47	0.000352158	hsa:961	IPI00374740
ITGAM	0.000352158	hsa:3684	IPI00217987
CD28	0.000352158	hsa:940	IPI00022339
SFRS1	0.000352072	hsa:6426	IPI00215884
ZNF167	0.000351559	hsa:55888	IPI00479927
WWP2	0.000351276	hsa:11060	IPI00013010
WWP1	0.000351244	hsa:11059	IPI00013009
PTPRN	0.00035122	hsa:5798	IPI00004440
GSK3B	0.000351167	hsa:2932	IPI00028570
OSR1	0.000351082	hsa:130497	IPI00152145
NIN	0.000350755	hsa:51199	IPI00441952
RAC3	0.000350725	hsa:5881	IPI00023138
YY1	0.000350688	hsa:7528	IPI00014513
ST14	0.000350687	hsa:6768	IPI00001922
ZNF408	0.000350223	hsa:79797	IPI00015481
GRIN2A	0.000350057	hsa:2903	IPI00029768
RBCK1	0.00034985	hsa:10616	IPI00010748
GATA1	0.000348657	hsa:2623	IPI00013999
SLC9A3R2	0.000348483	hsa:9351	IPI00385034
MIB1	0.000348234	hsa:57534	IPI00183054
HTRA1	0.000348117	hsa:5654	IPI00003176
PRKD3	0.000347086	hsa:23683	IPI00015538
APPL1	0.00034702	hsa:26060	IPI00015836
ZNF165	0.000347007	hsa:7718	IPI00029075
MYL9	0.000346989	hsa:10398	IPI00220278
ZNF232	0.00034669	hsa:7775	IPI00220290
ZNF193	0.00034669	hsa:7746	IPI00007330
NFKB2	0.000346568	hsa:4791	IPI00845373
GATA4	0.000346523	hsa:2626	IPI00020064
WFIKKN2	0.000346275	hsa:124857	IPI00152847
ZNF33B	0.000346183	hsa:7582	IPI00168604
ZNF250	0.000346183	hsa:58500	IPI00643611
S100P	0.000345442	hsa:6286	IPI00017526
TRIP6	0.000344861	hsa:7205	IPI00301561
FGD1	0.000344609	hsa:2245	IPI00024312
BPTF	0.000344361	hsa:2186	IPI00785110
SHANK1	0.000343468	hsa:50944	IPI00007695
LIMS1	0.000343394	hsa:3987	IPI00872358
UBTD1	0.000342981	hsa:80019	IPI00017227
ARHGAP5	0.000342316	hsa:394	IPI00013988
TRIM24	0.000342132	hsa:8805	IPI00005184
RALGPS1	0.000342083	hsa:9649	IPI00329517
RALBP1	0.000341958	hsa:10928	IPI00009544
GMIP	0.000341725	hsa:51291	IPI00292376
PSMD10	0.000341564	hsa:5716	IPI00003565
CDKN1B	0.00034132	hsa:1027	IPI00006991
UBQLN1	0.000341168	hsa:29979	IPI00099550
SHC3	0.000340996	hsa:53358	IPI00409679
INPP5D646743	0.000339958	hsa:3635	IPI00329213
GAB3	0.00033966	hsa:139716	IPI00103456
PARVB	0.000339146	hsa:29780	IPI00043083
RAB8B	0.000339021	hsa:51762	IPI00024282
SGK	0.000338927	hsa:6446	IPI00297590
FHL2	0.000338378	hsa:2274	IPI00743342
PLXNA1	0.000338321	hsa:5361	IPI00552671
ARHGAP29	0.000338108	hsa:9411	IPI00152011
NFATC1	0.000337663	hsa:4772	IPI00032069
DDEF2	0.00033743	hsa:8853	IPI00022058
TYRO3	0.000337109	hsa:7301	IPI00030887
RNF183	0.000336829	hsa:138065	IPI00177673
CASR	0.000336802	hsa:846	IPI00012817
SSB	0.000336638	hsa:6741	IPI00009032
SALL2	0.000336362	hsa:6297	IPI00144003
HNRPH1	0.000335431	hsa:3187	IPI00013881
LILRB2	0.00033519	hsa:10288	IPI00376762
PIK3C2B	0.000335156	hsa:5287	IPI00292056
TP73	0.000335111	hsa:7161	IPI00006160
RASD2	0.000334923	hsa:23551	IPI00304150
CISH	0.000334768	hsa:1154	IPI00017281
SF3A1	0.000334271	hsa:10291	IPI00017451
ERAS	0.000334162	hsa:3266	IPI00375882
CTGF	0.00033413	hsa:1490	IPI00020977
ARL4D	0.000333437	hsa:379	IPI00027971
CCND3	0.000333389	hsa:896	IPI00025817
HSPA2	0.000333376	hsa:3306	IPI00007702
WISP2	0.000333308	hsa:8839	IPI00022052
PLD1	0.000333307	hsa:5337	IPI00012865
MED8	0.000333275	hsa:112950	IPI00419516
BLR1	0.000333221	hsa:643	IPI00027955
CALB2	0.000333028	hsa:794	IPI00027264
FLT4	0.000332865	hsa:2324	IPI00337568
RHEB	0.000332717	hsa:6009	IPI00016669
PLXNA2	0.000332582	hsa:5362	IPI00719621
UACA	0.000332582	hsa:55075	IPI00173359
SNTG1	0.000332427	hsa:54212	IPI00071897
LAMA5	0.000332403	hsa:3911	IPI00783665
RASGRP4	0.000332108	hsa:115727	IPI00291367
JAK3	0.000332067	hsa:3718	IPI00002773
RASGRP1	0.000331912	hsa:10125	IPI00024733
RASGRP2	0.000331733	hsa:10235	IPI00329757
ARF4L	0.000331706	hsa:379	IPI00027971
CCNK	0.000331433	hsa:8812	IPI00411579
ESR2	0.000331239	hsa:2100	IPI00023212
PTPRC	0.000331176	hsa:5788	IPI00844079
KLF1	0.000330703	hsa:10661	IPI00012816
STK3	0.000330167	hsa:6788	IPI00411984
UBD	0.000329717	hsa:10537	IPI00007405
PRKD2	0.000329585	hsa:25865	IPI00009334
ARHGAP10	0.00032942	hsa:79658	IPI00290332
TRAF7	0.000329418	hsa:84231	IPI00395631
SAAL1	0.000329144	hsa:113174	IPI00304935
SF3B14	0.000328899	hsa:51639	IPI00032827
SNRPB2	0.000328899	hsa:6629	IPI00029267
HRH4	0.000328707	hsa:59340	IPI00023596
ASB13	0.000328637	hsa:79754	IPI00103564
ANK1	0.000328586	hsa:286	IPI00216697
ARHGEF5	0.000328549	hsa:7984	IPI00418545
ARHGAP18	0.000328173	hsa:93663	IPI00296353
CCR7	0.000328168	hsa:1236	IPI00027687
RAB31	0.000327367	hsa:11031	IPI00014376
SORBS3	0.000326961	hsa:10174	IPI00419847
ARHGEF4	0.000326303	hsa:50649	IPI00154201
CCNA1	0.000326156	hsa:8900	IPI00019284
ITGB4	0.000325987	hsa:3691	IPI00027422
TBK1	0.000325956	hsa:29110	IPI00293613
RGL1	0.000325483	hsa:23179	IPI00396431
RAPGEF4	0.000324763	hsa:11069	IPI00329560
DDEF1	0.000324757	hsa:50807	IPI00410303
CUGBP1	0.000324595	hsa:10658	IPI00034015
PRKCD	0.000324455	hsa:5580	IPI00329236
HNF4A	0.00032435	hsa:3172	IPI00013196
RAPGEF5	0.00032417	hsa:9771	IPI00412252
RGL2	0.000324151	hsa:5863	IPI00005656
OPHN1	0.000324151	hsa:4983	IPI00001762
CDK9	0.000323834	hsa:1025	IPI00301923
TIRAP	0.000323547	hsa:114609	IPI00718966
SYNCRIP	0.000323517	hsa:10492	IPI00018140
ELMO2	0.000323429	hsa:63916	IPI00260090
TRIP10	0.000322936	hsa:9322	IPI00168849
ACTN1	0.000322789	hsa:87	IPI00013508
CDK4	0.000322776	hsa:1019	IPI00007811
STAT2	0.000322754	hsa:6773	IPI00004312
UBL5	0.000322667	hsa:59286	IPI00013241
CEBPB	0.00032252	hsa:1051	IPI00289773
RBBP4	0.000322389	hsa:5928	IPI00328319
IL6R	0.000322248	hsa:3570	IPI00031171
IL6ST	0.000322102	hsa:3572	IPI00297124
PPP4C	0.000322064	hsa:5531	IPI00012833
SRPK1	0.00032206	hsa:6732	IPI00290439
PPP3CA	0.000322012	hsa:5530	IPI00179415
SOCS2	0.000321684	hsa:8835	IPI00033944
PLXNC1	0.000321639	hsa:10154	IPI00024766
CCNB2	0.000321636	hsa:9133	IPI00028266
FBXW11	0.000321523	hsa:23291	IPI00328796
RIPK3	0.000321414	hsa:11035	IPI00294938
SIGIRR	0.000321123	hsa:59307	IPI00029155
IL23R	0.000320924	hsa:149233	IPI00303045
PRKAA1	0.000320894	hsa:5562	IPI00872804
TLE1	0.000320871	hsa:7088	IPI00413270
KLRC4	0.000320832	hsa:8302	IPI00307816
EED	0.000320808	hsa:8726	IPI00432040
ARHGAP17	0.000320757	hsa:55114	IPI00064767
SMAD9	0.00032071	hsa:4093	IPI00005223
SMAD5	0.000320579	hsa:4090	IPI00017730
TLE2	0.000320306	hsa:7089	IPI00297659
PLCB1	0.000320238	hsa:23236	IPI00219563
PPARA	0.000320238	hsa:5465	IPI00020097
RBBP7	0.000320206	hsa:5931	IPI00395865
STRAP	0.000320197	hsa:11171	IPI00294536
WDR33	0.000319921	hsa:55339	IPI00106567
WDR65	0.0003197	hsa:149465	IPI00043302
MAPKBP1	0.000319521	hsa:23005	IPI00782945
IL12RB1	0.000319053	hsa:3594	IPI00001400
ATG16L1	0.000318928	hsa:55054	IPI00470446
AP1B1	0.000318875	hsa:162	IPI00328257
PIM1	0.000318863	hsa:5292	IPI00005014
HNRNPL	0.000318782	hsa:3191	IPI00465225
PARD6G	0.000318768	hsa:84552	IPI00032555
IGF2BP1	0.000318616	hsa:10642	IPI00008557
PLCB3	0.000318582	hsa:5331	IPI00010400
COPA	0.000318475	hsa:1314	IPI00295857
GNB2L1	0.000318389	hsa:10399	IPI00848226
RAB27B	0.000318331	hsa:5874	IPI00010491
COL7A1	0.000318298	hsa:1294	IPI00025418
IGF1R	0.000318042	hsa:3480	IPI00027232
MUSK	0.00031795	hsa:4593	IPI00655599
EIF3I	0.000317873	hsa:8668	IPI00012795
BUB3	0.000317865	hsa:9184	IPI00013468
DOK4	0.0003177	hsa:55715	IPI00550728
GNB2	0.000317597	hsa:2783	IPI00003348
HGFAC	0.000317562	hsa:3083	IPI00029193
DOCK1	0.000317191	hsa:1793	IPI00015286
ARF5	0.000316923	hsa:381	IPI00215919
PDLIM5	0.000316518	hsa:10611	IPI00007935
LASP1	0.000316055	hsa:3927	IPI00000861
JUND	0.000315641	hsa:3727	IPI00289547
MYH9	0.000315549	hsa:4627	IPI00019502
ZNF622	0.000315513	hsa:90441	IPI00056499
MCC	0.000315438	hsa:4163	IPI00011957
MYH10	0.000315189	hsa:4628	IPI00397526
HMMR	0.000314641	hsa:3161	IPI00337325
RGS3	0.000314567	hsa:5998	IPI00181533
TLR6	0.000314551	hsa:10333	IPI00294125
ARFRP1	0.000314492	hsa:10139	IPI00015178
AKAP9	0.000314246	hsa:10142	IPI00019223
PCNT	0.00031386	hsa:5116	IPI00479143
RAB11FIP3	0.000313852	hsa:9727	IPI00024426
PLCD4	0.000313852	hsa:84812	IPI00013745
NR2C2	0.000313616	hsa:7182	IPI00749258
DOK3	0.000313477	hsa:79930	IPI00156649
LRRCC1	0.000313432	hsa:85444	IPI00807727
CDK5RAP2	0.000313382	hsa:55755	IPI00329038
PRKD1	0.000313363	hsa:5587	IPI00782950
NOS1	0.000313094	hsa:4842	IPI00217225
CAPN3	0.000312349	hsa:825	IPI00025819
PICK1	0.000312116	hsa:9463	IPI00160369
GCC1	0.000311938	hsa:79571	IPI00165138
HD	0.000311923	hsa:3064	IPI00002335
RRAD	0.000311639	hsa:6236	IPI00375333
MAD1L1	0.000311564	hsa:8379	IPI00470518
ALS2CR2	0.000311562	hsa:55437	IPI00032099
KIF5A	0.000311415	hsa:3798	IPI00029722
RAN	0.00031133	hsa:5901	IPI00643041
PHLDA3	0.000311172	hsa:23612	IPI00329599
TLR4	0.000310648	hsa:7099	IPI00008673
TLR2	0.000310648	hsa:7097	IPI00019006
TSHR	0.000310648	hsa:7253	IPI00744312
ADRA1B	0.000310648	hsa:147	IPI00218912
AGTR2	0.000310648	hsa:186	IPI00029486
BDKRB2	0.000310648	hsa:624	IPI00026534
ADRA2A	0.000310648	hsa:150	IPI00797870
ADRA2C	0.000310648	hsa:152	IPI00002437
ADRA2B	0.000310648	hsa:151	IPI00297315
FPR1	0.000310648	hsa:2357	IPI00328644
ADORA1	0.000310648	hsa:134	IPI00026872
DRD2	0.000310648	hsa:1813	IPI00026590
OPRD1	0.000310648	hsa:4985	IPI00298305
ADRB2	0.000310648	hsa:154	IPI00465066
OPRM1	0.000310648	hsa:4988	IPI00873573
CNR1	0.000310648	hsa:1268	IPI00009396
F2R	0.000310648	hsa:2149	IPI00296869
EDG6	0.000310648	hsa:8698	IPI00021534
DRD3	0.000310648	hsa:1814	IPI00018843
EDG8	0.000310648	hsa:53637	IPI00006152
EDG5	0.000310648	hsa:9294	IPI00003501
FFAR1	0.000310648	hsa:2864	IPI00024206
EDG1	0.000310648	hsa:1901	IPI00015343
EDG3	0.000310648	hsa:1903	IPI00015983
GPR1	0.000310648	hsa:2825	IPI00004345
VIPR1	0.000310648	hsa:7433	IPI00027680
SSTR3	0.000310648	hsa:6753	IPI00030283
SSTR2	0.000310648	hsa:6752	IPI00027807
HTR2A	0.000310648	hsa:3356	IPI00002185
EDNRA	0.000310648	hsa:1909	IPI00434353
PTGIR	0.000310648	hsa:5739	IPI00016317
EDNRB	0.000310648	hsa:1910	IPI00029123
HTR2B	0.000310648	hsa:3357	IPI00015134
MTNR1A	0.000310648	hsa:4543	IPI00007600
TBXA2R	0.000310648	hsa:6915	IPI00010309
CHRM2	0.000310648	hsa:1129	IPI00027473
BDKRB1	0.000310648	hsa:623	IPI00296538
FFAR2	0.000310648	hsa:2867	IPI00007366
INADL	0.000310508	hsa:10207	IPI00304064
GALR2	0.000310494	hsa:8811	IPI00013353
HTR6	0.000310494	hsa:3362	IPI00032009
HTR2C	0.000310009	hsa:3358	IPI00002876
CHRM3730413	0.000309738	hsa:1131	IPI00023456
DTX2	0.000309602	hsa:113878	IPI00292746
CCNH	0.000308942	hsa:902	IPI00021305
DRD5	0.000308919	hsa:1816	IPI00011227
NTRK3	0.00030883	hsa:4916	IPI00000824
NCAM1	0.00030883	hsa:4684	IPI00435020
PTGDR	0.000308592	hsa:5729	IPI00012371
EIF4B	0.000308352	hsa:1975	IPI00012079
HYOU1	0.000308348	hsa:10525	IPI00000877
AVPR2	0.000308203	hsa:554	IPI00026823
LHCGR	0.000308152	hsa:3973	IPI00299615
ADRB3	0.000307974	hsa:155	IPI00011286
EDG7	0.000307974	hsa:23566	IPI00015940
DLG1	0.000307845	hsa:1739	IPI00030351
RAB5B	0.000307836	hsa:5869	IPI00017344
RING1	0.000307641	hsa:6015	IPI00641330
SH2B3	0.000307585	hsa:10019	IPI00010821
RNF2	0.000307546	hsa:6045	IPI00026993
P2RY12	0.000307492	hsa:64805	IPI00009729
MKNK1	0.000307217	hsa:8569	IPI00304048
MYO16	0.000307012	hsa:23026	IPI00444012
PIK3C3	0.000307012	hsa:5289	IPI00299755
KRT15	0.000307012	hsa:3866	IPI00290077
ZFP161	0.000307012	hsa:7541	IPI00307325
COL4A3BP	0.000307012	hsa:10087	IPI00024701
ACAN	0.000307012	hsa:176	IPI00291932
RNF40	0.000307012	hsa:9810	IPI00162563
ZNF598	0.000307012	hsa:90850	IPI00328737
CNTN2	0.000307012	hsa:6900	IPI00024966
GP6	0.000307012	hsa:51206	IPI00737479
NOXA1	0.000307012	hsa:10811	IPI00654838
NCF2	0.000307012	hsa:4688	IPI00021070
GSK3A	0.000307012	hsa:2931	IPI00292228
PTPRB	0.000307012	hsa:5787	IPI00295577
DVL1	0.000307012	hsa:1855	IPI00023100
NEK2	0.000307012	hsa:4751	IPI00021331
C10orf82	0.000307012	hsa:143379	IPI00143752
ITGB2	0.000307012	hsa:3689	IPI00291792
ITGAD	0.000307012	hsa:3681	IPI00218987
ITIH2	0.000307012	hsa:3698	IPI00305461
CHRM1	0.000306912	hsa:1128	IPI00298980
CCNE1	0.00030689	hsa:898	IPI00031077
HSPBP1	0.000306469	hsa:23640	IPI00100748
BMI1	0.000306446	hsa:648	IPI00017299
C5AR1	0.000306306	hsa:728	IPI00010308
HTR1A	0.000306306	hsa:3350	IPI00031686
MYH2	0.000306206	hsa:4620	IPI00007856
EDG2	0.000305952	hsa:1902	IPI00022525
GPR17	0.000305796	hsa:2840	IPI00012717
RAB17	0.000305776	hsa:64284	IPI00007866
CNR2	0.00030561	hsa:1269	IPI00003060
LTB4R	0.00030561	hsa:1241	IPI00019382
CHEK1	0.000305422	hsa:1111	IPI00023664
SHB	0.0003048	hsa:6461	IPI00604688
RUFY1	0.000304556	hsa:80230	IPI00744637
OPRK1	0.000304218	hsa:4986	IPI00012735
OPRL1	0.000304218	hsa:4987	IPI00012736
ARFGAP1	0.000303801	hsa:55738	IPI00175169
PAK6	0.00030374	hsa:56924	IPI00024584
ARF3	0.000303614	hsa:377	IPI00215917
SRGAP1	0.000303532	hsa:57522	IPI00376259
ARHGAP4	0.000303441	hsa:393	IPI00398854
TLR8	0.000303242	hsa:51311	IPI00009910
TLR7	0.000303175	hsa:51284	IPI00009812
TLR10	0.000302598	hsa:81793	IPI00008887
TLR5	0.000302521	hsa:7100	IPI00298758
EIF2AK3	0.000302393	hsa:9451	IPI00303053
TLR3	0.000302312	hsa:7098	IPI00019007
BIN1	0.00030231	hsa:274	IPI00186966
EGR1	0.000302294	hsa:1958	IPI00030227
CLEC4M	0.000302066	hsa:10332	IPI00385903
JUB	0.000301806	hsa:84962	IPI00063605
FLII	0.000301734	hsa:2314	IPI00031023
CCR9	0.000301691	hsa:10803	IPI00009902
DAB2	0.000301605	hsa:1601	IPI00179438
ACTR8	0.000301076	hsa:93973	IPI00025646
HNRNPR	0.000301076	hsa:10236	IPI00012074
TLR911344	0.000300825	hsa:54106	IPI00010140
MYLK2	0.000300695	hsa:85366	IPI00221127
AP4B1	0.000299911	hsa:10717	IPI00002150
DDIT3	0.000299727	hsa:1649	IPI00019956
CCNA2	0.000299606	hsa:890	IPI00022865
GIT2	0.000299562	hsa:9815	IPI00238218
FLNB	0.000299217	hsa:2317	IPI00289334
DEF6	0.000298603	hsa:50619	IPI00004924
PSCD1	0.000298407	hsa:9267	IPI00478608
MAPK7	0.000298321	hsa:5598	IPI00376860
PIK3R3	0.000298214	hsa:8503	IPI00513745
AGR2	0.00029815	hsa:10551	IPI00007427
TRIM39	0.0002978	hsa:56658	IPI00873841
RNF168	0.000297602	hsa:165918	IPI00217899
RB1CC1	0.00029756	hsa:9821	IPI00783392
MAST1	0.000297464	hsa:22983	IPI00027883
MAST3	0.000297464	hsa:23031	IPI00028932
HNRPA3	0.000297352	hsa:220988	IPI00419373
TOPORS	0.00029722	hsa:10210	IPI00396077
MARK4	0.000297045	hsa:57787	IPI00064797
MST1R	0.000297001	hsa:4486	IPI00030273
PLCE1	0.000296363	hsa:51196	IPI00791109
STAT6	0.000295807	hsa:6778	IPI00030782
EIF4H653994	0.00029551	hsa:7458	IPI00014263
PABPC4	0.00029551	hsa:8761	IPI00012726
RBM8A	0.00029551	hsa:9939	IPI00001757
FHL1	0.00029551	hsa:2273	IPI00647207
TRIM32	0.000295507	hsa:22954	IPI00297113
HIF1A	0.00029539	hsa:3091	IPI00003442
MARCH_5	0.000294993	hsa:54708	IPI00414168
RNF5	0.000294993	hsa:6048	IPI00012608
FER	0.000294993	hsa:2241	IPI00029263
FRAP1	0.000294741	hsa:2475	IPI00031410
MAP2K6	0.000294623	hsa:5608	IPI00003814
GLI1	0.00029311	hsa:2735	IPI00027451
MINK1	0.000293022	hsa:50488	IPI00166680
KIFAP3	0.000292911	hsa:22920	IPI00647465
TRPV4	0.000292823	hsa:59341	IPI00168624
DNM3	0.000292603	hsa:26052	IPI00221332
TNKS	0.000292603	hsa:8658	IPI00021493
RARA	0.000292022	hsa:5914	IPI00020071
HLA-DQB1	0.000291963	hsa:3119	IPI00005186
HLA-DRB1	0.000291963	hsa:3123	unknown19
CSNK1E	0.000291929	hsa:1454	IPI00027729
NRBP	0.000291731	hsa:29959	IPI00604756
HCLS1	0.000291478	hsa:3059	IPI00026156
ERN1	0.000291001	hsa:2081	IPI00015974
GRIK2	0.000290705	hsa:2898	IPI00011396
PSCD2	0.000290684	hsa:9266	IPI00015228
GRIA1	0.000290459	hsa:2890	IPI00030880
PLEKHA8	0.00029028	hsa:84725	IPI00867525
ATF3	0.000290122	hsa:467	IPI00002502
HNRPL	0.000290122	hsa:3191	IPI00465225
CENTD2	0.000290122	hsa:116985	IPI00479190
APPL2	0.000289676	hsa:55198	IPI00172513
STAM	0.000289324	hsa:8027	IPI00020178
MAPK11	0.000289318	hsa:5600	IPI00019473
MAP4K5	0.000289086	hsa:11183	IPI00294842
TAOK3	0.000289086	hsa:51347	IPI00410485
MYL2	0.00028887	hsa:4633	IPI00216798
COPB1	0.000288862	hsa:1315	IPI00295851
LMO4	0.000288679	hsa:8543	IPI00297604
PSD	0.000288645	hsa:5662	IPI00385148
EXOC8	0.000288542	hsa:149371	IPI00028264
CTTN	0.000288382	hsa:2017	IPI00029601
ARL15	0.000288291	hsa:54622	IPI00005163
DOCK9	0.000288085	hsa:23348	IPI00332567
MAPK10	0.000288022	hsa:5602	IPI00023547
DIP13B	0.000288006	hsa:55198	IPI00172513
NRG2	0.000288006	hsa:9542	IPI00477848
SYNE1	0.00028788	hsa:23345	IPI00386444
MYH4	0.00028752	hsa:4622	IPI00001753
RAPGEF2	0.000287012	hsa:9693	IPI00853219
CD209	0.000286883	hsa:30835	IPI00028136
ARFRP2	0.00028656	hsa:54622	IPI00005163
GNG2	0.000286257	hsa:54331	IPI00470619
RAPGEF6	0.000286067	hsa:51735	IPI00337694
IL8	0.000286042	hsa:3576	IPI00288914
CSK	0.00028587	hsa:1445	IPI00013212
TRIM27	0.00028574	hsa:5987	IPI00426252
CNKSR2	0.000285709	hsa:22866	IPI00435208
SNRP70	0.00028545	hsa:6625	IPI00290204
DAPP1	0.000285239	hsa:27071	IPI00384620
CDK5	0.000285167	hsa:1020	IPI00023530
RASA3	0.000284904	hsa:22821	IPI00032267
CXCL1	0.000284732	hsa:2919	IPI00013874
CCL2	0.000284554	hsa:6347	IPI00009308
PPP1R12C	0.000284375	hsa:54776	IPI00443045
PPP1R12A	0.000284375	hsa:4659	IPI00183002
TRPC4	0.000283837	hsa:7223	IPI00002689
RAB25	0.000283825	hsa:57111	IPI00027993
CCL5	0.000283727	hsa:6352	IPI00009309
RRP12	0.000283701	hsa:23223	IPI00101186
RAB11B	0.000283414	hsa:9230	IPI00020436
ARF4	0.000283336	hsa:378	IPI00215918
PPBP	0.000283288	hsa:5473	IPI00022445
CCL21	0.000283022	hsa:6366	IPI00012174
CXCL10	0.000283022	hsa:3627	IPI00022448
XCL1	0.000282945	hsa:6375	IPI00026979
CCL20	0.000282945	hsa:6364	IPI00020355
RAB5C	0.000282907	hsa:5878	IPI00016339
JDP2	0.000282492	hsa:122953	IPI00103731
CCL8	0.000282469	hsa:6355	IPI00007524
CCL7	0.000282311	hsa:6354	IPI00746376
ANK2	0.000282096	hsa:287	IPI00007834
CCL13	0.000281891	hsa:6357	IPI00016914
CCND1	0.000281411	hsa:595	IPI00028098
CXCL5	0.000281026	hsa:6374	IPI00292936
RAB3D	0.000280988	hsa:9545	IPI00032808
CXCL6	0.000280935	hsa:6372	IPI00008079
BCAM	0.000280503	hsa:4059	IPI00002406
CXCL2	0.000280273	hsa:2920	IPI00021067
CXCL3	0.000280131	hsa:2921	IPI00218180
PF4	0.000280131	hsa:5196	IPI00022446
THRB	0.000280055	hsa:7068	IPI00446999
FGD6	0.000280055	hsa:55785	IPI00419100
USP39	0.000280055	hsa:10713	IPI00419844
CXCL13	0.000279809	hsa:10563	IPI00015163
ANK3	0.000279765	hsa:288	IPI00472779
CCL4	0.000279574	hsa:6351	IPI00007751
CCL17	0.000279338	hsa:6361	IPI00022062
CX3CL1	0.000279338	hsa:6376	IPI00019771
FAU	0.000279296	hsa:2197	IPI00397098
SFPQ	0.00027923	hsa:6421	IPI00010740
CCL16	0.00027921	hsa:6360	IPI00006717
LRRK1	0.000279185	hsa:79705	IPI00747813
CCL25	0.000279116	hsa:6370	IPI00292032
CCL11	0.000279116	hsa:6356	IPI00019945
CCL3	0.000279086	hsa:6348	IPI00019426
CCL3L36349	0.000278994	hsa:414062	IPI00871477
NFATC2	0.000278923	hsa:4773	IPI00297845
CCL3L1	0.000278893	hsa:6349	unknown13
CCL14	0.000278893	hsa:6358	IPI00003375
IL1RL2	0.0002788	hsa:8808	IPI00795930
IL18RAP	0.000278671	hsa:8807	IPI00021998
GIPC1	0.000278464	hsa:10755	IPI00024705
KIDINS220	0.000278351	hsa:57498	IPI00384909
MITF	0.000278293	hsa:4286	IPI00023896
CCL22	0.000278198	hsa:6367	IPI00299224
WWC1	0.000277967	hsa:23286	IPI00217340
CXCL12	0.000277859	hsa:6387	IPI00848299
CCL28	0.000277859	hsa:56477	IPI00016593
CCL19	0.000277859	hsa:6363	IPI00017761
CCL24	0.000277859	hsa:6369	IPI00010462
CXCL9	0.000277859	hsa:4283	IPI00016534
CCL15	0.000277859	hsa:6359	IPI00003440
CXCL11	0.000277859	hsa:6373	IPI00023056
CCL26	0.000277859	hsa:10344	IPI00031757
CCL23	0.000277859	hsa:6368	IPI00026179
XCL2	0.000277795	hsa:6846	IPI00002528
STK4	0.000277742	hsa:6789	IPI00011488
ATRX	0.000277635	hsa:546	IPI00297633
VPS41	0.000277635	hsa:27072	IPI00028051
GRM1	0.000277523	hsa:2911	IPI00012363
CSNK1A1	0.000277493	hsa:1452	IPI00183400
CCL1	0.000277204	hsa:6346	IPI00026221
SUMO3	0.000277122	hsa:6612	IPI00299147
IL6	0.000276956	hsa:3569	IPI00007793
ATF4	0.000276914	hsa:468	IPI00002503
WIPF2	0.000276819	hsa:147179	IPI00435947
SHC2	0.000276597	hsa:25759	IPI00786975
INVS	0.000276467	hsa:27130	IPI00034309
GH1	0.000275853	hsa:2688	unknown16
GH2	0.000275778	hsa:2689	IPI00000890
KSR1	0.000275748	hsa:8844	IPI00217124
KSR2	0.000275748	hsa:283455	IPI00414043
KRT19	0.000275748	hsa:3880	IPI00479145
RP6-213H19.1	0.000275748	hsa:51765	IPI00292827
PRKAG3	0.000275656	hsa:53632	IPI00220340
IL23A	0.000275604	hsa:51561	IPI00300835
ARHGAP21	0.000275463	hsa:57584	IPI00867539
CCNL2	0.000275313	hsa:81669	IPI00066458
NFE2L2	0.000275117	hsa:4780	IPI00000712
CSF3	0.000275069	hsa:1440	IPI00018306
CSH1	0.000274997	hsa:1442	unknown15
STAP1	0.00027498	hsa:26228	IPI00015876
HNRPH3	0.000274764	hsa:3189	IPI00013877
PRL	0.000274649	hsa:5617	IPI00873653
TAOK1	0.000274647	hsa:57551	IPI00002232
IL11	0.00027412	hsa:3589	IPI00025820
PGR	0.000273933	hsa:5241	IPI00297419
PLCD1	0.000273871	hsa:5333	IPI00746030
MYO9A	0.000273666	hsa:4649	IPI00018057
BRAP	0.000273351	hsa:8315	IPI00396089
PLEKHO1	0.000273296	hsa:51177	IPI00016877
UBR1	0.000273242	hsa:197131	IPI00217405
ARIH2	0.000273039	hsa:10425	IPI00007304
YES1	0.000273024	hsa:7525	IPI00013981
SH2D3C	0.000272385	hsa:10044	IPI00171093
EDARADD	0.000272339	hsa:128178	IPI00103484
HP	0.000272321	hsa:3240	IPI00431645
ATF7IP	0.000272302	hsa:55729	IPI00795654
MLPH	0.000272223	hsa:79083	IPI00012201
KPNA1	0.000272184	hsa:3836	IPI00303292
RASD1	0.000272129	hsa:51655	IPI00007111
COL14A1	0.000272088	hsa:7373	IPI00176193
ARHGAP26	0.000271909	hsa:23092	IPI00007913
ZFYVE9	0.000271819	hsa:9372	IPI00030648
ATM	0.000271801	hsa:472	IPI00298306
CCNG1	0.000271763	hsa:900	IPI00021335
HGS	0.000271682	hsa:9146	IPI00006176
ZFYVE20	0.00027167	hsa:64145	IPI00007057
SNTB1	0.000271475	hsa:6641	IPI00026059
PASK	0.00027143	hsa:23178	IPI00398824
HBEGF	0.000270999	hsa:1839	IPI00012948
TGFA	0.000270909	hsa:7039	IPI00872280
EREG	0.000270909	hsa:2069	IPI00024741
HNRNPA1	0.000270856	hsa:3178	IPI00215965
NFKBIE	0.000270786	hsa:4794	IPI00442458
PLXNB2	0.000270602	hsa:23654	IPI00853369
BTC	0.000270589	hsa:685	IPI00015755
AREG727738	0.000270506	hsa:374	IPI00012023
MUC4	0.000270506	hsa:4585	IPI00302162
NRG3	0.000270506	hsa:10718	IPI00012044
MICAL1	0.00027044	hsa:64780	IPI00157757
PRKAR2A	0.000270422	hsa:5576	IPI00219774
HLA-C3106	0.000270404	hsa:3107	IPI00004657
DOCK2	0.000270348	hsa:1794	IPI00022449
DBNL	0.000270089	hsa:28988	IPI00456925
NRG4	0.000269756	hsa:145957	IPI00103330
TPM1	0.000269756	hsa:7168	IPI00014581
CD72	0.000269693	hsa:971	IPI00010851
FBN2	0.000269693	hsa:2201	IPI00019439
ZDHHC17	0.000269646	hsa:23390	IPI00216753
M-RIP	0.000269444	hsa:23164	IPI00305344
RAB26	0.000269363	hsa:25837	IPI00419883
RAB37	0.000269363	hsa:326624	IPI00073180
TPM2	0.000268972	hsa:7169	IPI00013991
RAB11FIP4	0.000268675	hsa:84440	IPI00174771
AXL	0.000268571	hsa:558	IPI00397361
WTIP	0.000268172	hsa:126374	IPI00045320
PLXNB3	0.000268097	hsa:5365	IPI00155729
CALML3	0.000267858	hsa:810	IPI00216984
EFS	0.000267712	hsa:10278	IPI00011652
AKAP6	0.000267622	hsa:9472	IPI00297089
SH3GL1	0.00026734	hsa:6455	IPI00019169
STK16	0.000267046	hsa:8576	IPI00872027
NOTCH1	0.000266902	hsa:4851	IPI00412982
BCL3	0.000266527	hsa:602	IPI00791379
SNCAIP	0.000266344	hsa:9627	IPI00002293
ASB2	0.000265642	hsa:51676	IPI00216028
CCND2	0.00026554	hsa:894	IPI00025810
ANKRD2	0.000265238	hsa:26287	IPI00418217
CDKN2A	0.000265182	hsa:1029	IPI00651662
AFAP1	0.000265031	hsa:60312	IPI00444138
NOTCH2	0.000264705	hsa:4853	IPI00297655
DAPK1	0.000264536	hsa:1612	IPI00745936
RNF31	0.00026442	hsa:55072	IPI00094740
FIZ1	0.000264416	hsa:84922	IPI00045801
SH2D2A	0.00026411	hsa:9047	IPI00099806
ATP5J2	0.000263862	hsa:9551	IPI00220300
ASB7	0.000263758	hsa:140460	IPI00385151
ASB12	0.000263684	hsa:142689	IPI00514754
ASB1	0.000263684	hsa:51665	IPI00294946
ANKRD13A	0.000263684	hsa:88455	IPI00217831
MTPN	0.000263684	hsa:136319	IPI00179589
TRPV6	0.000263684	hsa:55503	IPI00152950
ZNF559	0.000263684	hsa:84527	IPI00022177
RHO	0.000263684	hsa:6010	IPI00027391
NGFB	0.000263684	hsa:4803	IPI00000076
BDNF	0.000263684	hsa:627	IPI00012058
NTF3	0.000263684	hsa:4908	IPI00025474
NTF5	0.000263684	hsa:4909	IPI00030097
CDK6	0.000263684	hsa:1021	IPI00023529
CSNK1D	0.000263684	hsa:1453	IPI00011102
MAP3K10	0.000263684	hsa:4294	IPI00295401
RANBP2	0.000263206	hsa:5903	IPI00221325
RARB	0.000263203	hsa:5915	IPI00022989
LIMS2	0.000263147	hsa:55679	IPI00815737
PLK3	0.000263124	hsa:1263	IPI00304186
MAP3K7IP2	0.000263121	hsa:23118	IPI00419504
MAP3K7IP3	0.000263097	hsa:257397	IPI00166840
FGFRL1	0.000263078	hsa:53834	IPI00296561
GLI3	0.000263013	hsa:2737	IPI00018889
MAP4K4	0.000262797	hsa:9448	IPI00006752
ZRANB1	0.000262737	hsa:54764	IPI00005347
RYBP	0.0002624	hsa:23429	IPI00296594
SH2D1A	0.00026201	hsa:4068	IPI00032401
MAFA	0.000261979	hsa:389692	IPI00169353
COPG2114960	0.000261961	hsa:26958	IPI00002557
NCAPG2	0.000261961	hsa:54892	IPI00797030
JUNB	0.000261952	hsa:3726	IPI00013439
TNNI3K	0.000261866	hsa:51086	IPI00655547
SFRS7	0.000261866	hsa:6432	IPI00003377
SFRS2	0.000261866	hsa:6427	IPI00005978
KLF13	0.000261866	hsa:51621	IPI00219691
NFASC	0.000261866	hsa:23114	IPI00513705
ZNF567	0.000261866	hsa:163081	IPI00640322
HAX1	0.000261866	hsa:10456	IPI00010440
CTLA4	0.000261866	hsa:1493	IPI00028559
ITGAX	0.000261866	hsa:3687	IPI00302270
ZNF33A	0.000261866	hsa:7581	IPI00299890
RAB35	0.000261866	hsa:11021	IPI00300096
GRASP	0.000261866	hsa:160622	IPI00333325
CDKN2B	0.000261866	hsa:1030	IPI00001563
LINGO1	0.000261866	hsa:84894	IPI00465325
EHMT1	0.000261866	hsa:79813	IPI00015526
EEF1A1	0.000261866	hsa:1915	IPI00396485
HLA-A	0.000261866	hsa:3105	IPI00472882
SYT2	0.000261866	hsa:127833	IPI00219274
GLIS2	0.000261866	hsa:84662	IPI00000274
PDLIM1	0.000261866	hsa:9124	IPI00010414
ANKRA2	0.000261866	hsa:57763	IPI00011902
MAZ	0.000261856	hsa:4150	IPI00869267
HNRNPA2B1	0.000261856	hsa:3181	IPI00396378
ARNT	0.000261856	hsa:405	IPI00514749
U2AF2	0.00026178	hsa:11338	IPI00031556
PPARG	0.000261566	hsa:5468	IPI00794250
CARD11	0.000261404	hsa:84433	IPI00869011
NCKIPSD	0.000261169	hsa:51517	IPI00009319
TP53BP2	0.000261082	hsa:7159	IPI00337588
PRKCSH	0.00026108	hsa:5589	IPI00026154
PLK1	0.000260975	hsa:5347	IPI00021248
REPS1	0.000260637	hsa:85021	IPI00337530
S100A8	0.00026063	hsa:6279	IPI00007047
PLS1	0.000260552	hsa:5357	IPI00032304
SYNJ1	0.000260334	hsa:8867	IPI00012441
CIB1	0.000260332	hsa:10519	IPI00018451
COPG	0.000259844	hsa:22820	IPI00783982
UBL4A	0.000259287	hsa:8266	IPI00005658
CABLES1	0.000258836	hsa:91768	IPI00291427
CABLES2	0.000258836	hsa:81928	IPI00030512
SYTL1	0.000258421	hsa:84958	IPI00217789
NEK9	0.000258413	hsa:91754	IPI00301609
DOK5	0.000257629	hsa:55816	IPI00020443
SNX9	0.000257058	hsa:51429	IPI00001883
CACNB1	0.000257053	hsa:782	IPI00183965
RUSC2	0.000256999	hsa:9853	IPI00444656
GRAP2	0.000256873	hsa:9402	IPI00026928
BAIAP2	0.000256818	hsa:10458	IPI00299088
CACNB4	0.000256727	hsa:785	IPI00876906
LIMA1	0.00025664	hsa:51474	IPI00008918
CACNB2	0.000256571	hsa:783	IPI00000867
MATR3	0.000256531	hsa:9782	IPI00017297
HPN	0.000256211	hsa:3249	IPI00395826
TRIO	0.000256211	hsa:7204	IPI00442035
GRIA2	0.000255891	hsa:2891	IPI00030882
TP53RK	0.000255856	hsa:112858	IPI00290305
UNC13B	0.000255816	hsa:10497	IPI00478689
HIPK1	0.00025581	hsa:204851	IPI00302302
PRKACB	0.000255692	hsa:5567	IPI00395654
FES	0.000254316	hsa:2242	IPI00294344
VRK1	0.000254291	hsa:7443	IPI00019640
MAPRE2	0.000254122	hsa:10982	IPI00003420
SGK3	0.000253838	hsa:23678	IPI00655852
PDPK1	0.000253786	hsa:5170	IPI00002538
SCRIB	0.000253437	hsa:23513	IPI00425560
THRA	0.00025285	hsa:7067	IPI00022991
GTF2H2	0.00025285	hsa:2966	IPI00426640
MAPKAPK5	0.000252766	hsa:8550	IPI00160672
NEDD4L	0.000252723	hsa:23327	IPI00640924
APBB1	0.000252436	hsa:322	IPI00783577
ZNRF3	0.000252333	hsa:84133	IPI00853368
RCHY1	0.000252333	hsa:25898	IPI00289787
MID2	0.000252333	hsa:11043	IPI00067350
NF1	0.000252003	hsa:4763	IPI00299512
MAP2K4	0.000251808	hsa:6416	IPI00024674
ARHGAP27	0.000251489	hsa:201176	IPI00645265
KIR3DL1	0.000251479	hsa:3811	IPI00871440
PECAM1	0.000251477	hsa:5175	IPI00295618
BOC	0.000251477	hsa:91653	IPI00747930
PSG9	0.000251477	hsa:5678	IPI00293461
CDON	0.000251477	hsa:50937	IPI00027220
PRKCQ	0.000251471	hsa:5588	IPI00029196
CDC2L1	0.000251263	hsa:984	IPI00215999
NONO	0.00025111	hsa:4841	IPI00304596
OXSR1	0.00025107	hsa:9943	IPI00010080
PDGFA	0.000250791	hsa:5154	IPI00021833
PDGFB	0.000250686	hsa:5155	IPI00000044
VEGFA	0.000250659	hsa:7422	IPI00852889
PDGFD	0.000250585	hsa:80310	IPI00018822
PDGFC	0.000250498	hsa:56034	IPI00099977
ZNF7	0.000250254	hsa:7553	IPI00012527
RFP	0.000250126	hsa:5987	IPI00426252
CNN3	0.000249926	hsa:1266	IPI00216682
VEGFB	0.00024991	hsa:7423	IPI00028075
PER3	0.000249827	hsa:8863	IPI00010692
PER1	0.000249827	hsa:5187	IPI00440484
PGF	0.000249699	hsa:5228	IPI00028074
GRAP	0.000249468	hsa:10750	IPI00013864
ABL2	0.000249235	hsa:27	IPI00329488
RHEBL1	0.000249104	hsa:121268	IPI00556561
IL1B	0.000248803	hsa:3553	IPI00307223
LRRC7	0.000248763	hsa:57554	IPI00426267
IL1A	0.000248703	hsa:3552	IPI00003096
IL18	0.000248679	hsa:3606	IPI00290198
GLS	0.000248213	hsa:2744	IPI00289159
PARK2	0.000248151	hsa:5071	IPI00005254
IL1F10	0.000248052	hsa:84639	IPI00103482
NFATC4	0.000248043	hsa:4776	IPI00292684
IL1RN	0.000248038	hsa:3557	IPI00000045
IL1F7	0.000248029	hsa:27178	IPI00218391
ZBTB48	0.000248029	hsa:3104	IPI00018893
MLL4	0.000248029	hsa:9757	IPI00218823
HKR3	0.000248029	hsa:3104	IPI00018893
APBB1IP	0.000248029	hsa:54518	IPI00376219
TNK2	0.000248029	hsa:10188	IPI00167089
ITGB1	0.000248029	hsa:3688	IPI00217563
FGF2	0.000248029	hsa:2247	IPI00154603
FGF23	0.000248029	hsa:8074	IPI00026407
FGF18	0.000248029	hsa:8817	IPI00008830
FGF17	0.000248029	hsa:8822	IPI00028483
FGF5	0.000248029	hsa:2250	IPI00295390
CEBPA	0.000247878	hsa:1050	IPI00292025
ACTA2	0.000247668	hsa:59	IPI00008603
FGF4	0.000247631	hsa:2249	IPI00029760
FGF3	0.000247592	hsa:2248	IPI00005729
FGF7	0.000247583	hsa:2252	IPI00010403
GRLF1	0.000247583	hsa:2909	IPI00334715
ABI2	0.00024746	hsa:10152	IPI00442210
FGF6	0.000247443	hsa:2251	IPI00022396
FGF9	0.000247359	hsa:2254	IPI00011172
NR2F2	0.000247325	hsa:7026	IPI00028611
LIMD1	0.000247325	hsa:8994	IPI00003369
ZNF107	0.000247325	hsa:51427	IPI00008208
FGF8	0.000247222	hsa:2253	IPI00219933
FGF1	0.000246973	hsa:2246	IPI00007792
FGF19	0.000246856	hsa:9965	IPI00032908
FGF10	0.000246856	hsa:2255	IPI00007307
ULK2	0.000246817	hsa:9706	IPI00479399
MERTK	0.000246817	hsa:10461	IPI00029756
ARHGEF15	0.000246817	hsa:22899	IPI00455852
NGEF	0.000246817	hsa:25791	IPI00166928
CRIP1	0.000246817	hsa:1396	IPI00215611
CDK3	0.000246817	hsa:1018	IPI00023503
XRCC6	0.000246817	hsa:2547	IPI00644712
HLA-DRB53123	0.000246817	hsa:3127	IPI00746734
HLA-DPB1	0.000246817	hsa:3115	IPI00472206
PCSK5	0.000246817	hsa:5125	IPI00294862
AKT2	0.000246765	hsa:208	IPI00012870
DOK6	0.000246422	hsa:220164	IPI00400860
WWC3	0.000246221	hsa:55841	IPI00395925
KIF1A	0.000245768	hsa:547	IPI00604711
NFATC3	0.00024576	hsa:4775	IPI00030369
EXOC2	0.000245645	hsa:55770	IPI00783559
PITPNM1	0.000245504	hsa:9600	IPI00791675
RET	0.000245095	hsa:5979	IPI00013983
SNF1LK2	0.000244778	hsa:23235	IPI00465291
SNRK	0.000244665	hsa:54861	IPI00470811
MARK1	0.00024455	hsa:4139	IPI00185037
CHP	0.000244511	hsa:11261	IPI00218924
MARK2	0.000244487	hsa:2011	IPI00555838
STK24	0.000244472	hsa:8428	IPI00002212
CCNE2	0.000244207	hsa:9134	IPI00014085
NEK6	0.000243903	hsa:10783	IPI00550738
LOC51035	0.000243779	hsa:51035	IPI00027378
UBR5	0.000243593	hsa:51366	IPI00026320
NSFL1C	0.000243356	hsa:55968	IPI00100197
CAMK2G	0.000243248	hsa:818	IPI00334344
OSTF1	0.000243116	hsa:26578	IPI00414836
FAM100A	0.00024289	hsa:124402	IPI00152091
SNF1LK	0.000242829	hsa:150094	IPI00025679
KIAA0999	0.00024273	hsa:23387	IPI00032263
PPP2R2A	0.000242717	hsa:5520	IPI00332511
LTK	0.000242578	hsa:4058	IPI00021365
HIP2	0.000242573	hsa:3093	IPI00021370
VEGFC	0.000242573	hsa:7424	IPI00028076
FIGF	0.000242573	hsa:2277	IPI00004653
HNRPD	0.000242488	hsa:3184	IPI00028888
KIR3DL2	0.000242429	hsa:3812	IPI00302352
NFKBIA	0.00024229	hsa:4792	IPI00018330
PPP1R13L	0.00024229	hsa:10848	IPI00439948
NFKBIZ	0.00024229	hsa:64332	IPI00027741
NOTCH4	0.00024229	hsa:4855	IPI00829649
NOTCH3	0.00024229	hsa:4854	IPI00029819
HACE1	0.000241938	hsa:57531	IPI00337371
ICAM3	0.000241743	hsa:3385	IPI00031620
CEACAM1	0.000241703	hsa:634	IPI00009938
TES	0.000241526	hsa:26136	IPI00024097
LRP5	0.000241424	hsa:4041	IPI00744811
SYT6	0.000241405	hsa:148281	IPI00180851
HNRNPA0	0.000241205	hsa:10949	IPI00011913
SQSTM1	0.000241153	hsa:8878	IPI00784104
PSCDBP	0.000241041	hsa:9595	IPI00003591
SLC25A12	0.000240881	hsa:8604	IPI00386271
PTPN3	0.000240829	hsa:5774	IPI00289649
PTPN22	0.000240829	hsa:26191	IPI00219138
ITGB3	0.000240777	hsa:3690	IPI00303283
SFRS5	0.000240712	hsa:6430	IPI00012341
MIST	0.000240628	hsa:116449	IPI00185667
PTPN12	0.000240201	hsa:5782	IPI00289082
SOCS7	0.000240201	hsa:30837	IPI00022329
TNFRSF21	0.000240201	hsa:27242	IPI00004413
SPTB	0.000240201	hsa:6710	IPI00216704
PTPRE	0.000240201	hsa:5791	IPI00334825
PTPRA	0.000240201	hsa:5786	IPI00221067
SEMA4A	0.000240201	hsa:64218	IPI00149097
SEMA4B	0.000240201	hsa:10509	IPI00513964
SEMA6D	0.000240201	hsa:80031	IPI00332846
NFAM1	0.000239992	hsa:150372	IPI00168743
TYROBP	0.000239992	hsa:7305	IPI00015144
EHD4	0.000239707	hsa:30844	IPI00005578
PPARGC1A	0.000239542	hsa:10891	IPI00033138
CAMK2N2	0.000239292	hsa:94032	IPI00045539
TPR	0.000239157	hsa:7175	IPI00742682
NR5A1	0.000239157	hsa:2516	IPI00012446
CALCOCO1	0.000239157	hsa:57658	IPI00011232
KLF11	0.000239157	hsa:8462	IPI00024692
NCOA1	0.000239157	hsa:8648	IPI00470490
CDKL2	0.000238474	hsa:8999	IPI00022541
EPHB6	0.000238474	hsa:2051	IPI00005222
CSF1R	0.000238474	hsa:1436	IPI00011218
KIT	0.000238474	hsa:3815	IPI00022296
EPHA2	0.000238474	hsa:1969	IPI00021267
JAG1	0.000238442	hsa:182	IPI00099650
FREQ	0.000238351	hsa:23413	IPI00219110
RCVRN	0.000238351	hsa:5957	IPI00219720
CAPN2	0.000238351	hsa:824	IPI00289758
KIR2DL1	0.000238113	hsa:3802	IPI00302335
KIR2DL2	0.000238113	hsa:3803	IPI00019883
KIR2DL3	0.000238113	hsa:3804	IPI00719576
KIR2DS4	0.000238113	hsa:3809	IPI00816305
KIR2DS2	0.000238113	hsa:3807	IPI00873250
KIR2DS1	0.000238113	hsa:3806	unknown9
MPP6	0.0002376	hsa:51678	IPI00303280
SH3RF1	0.0002376	hsa:57630	IPI00217138
ZBTB25	0.000237259	hsa:7597	IPI00217777
ZNF46	0.000237259	hsa:7597	IPI00217777
ATF7	0.000237259	hsa:11016	IPI00015147
MPP3	0.000237074	hsa:4356	IPI00419337
MEP1B	0.000236938	hsa:4225	IPI00178015
SNTG2	0.000236759	hsa:54221	IPI00004445
CADPS2	0.000236383	hsa:93664	IPI00384264
CADPS	0.000236383	hsa:8618	IPI00297412
PHLDB2	0.000236231	hsa:90102	IPI00410259
LRP1	0.000235833	hsa:4035	IPI00020557
ARHGAP24	0.000235831	hsa:83478	IPI00166301
TNC	0.000235505	hsa:3371	IPI00031008
ADRBK2	0.000235505	hsa:157	IPI00019926
COL18A1	0.000235357	hsa:80781	IPI00022822
COL9A1	0.000235333	hsa:1297	IPI00874229
PTBP1	0.000235203	hsa:5725	IPI00179964
KCNH2	0.000235203	hsa:3757	IPI00029662
SHBG	0.000235137	hsa:6462	IPI00023019
IL2RG	0.000235083	hsa:3561	IPI00012899
RFXANK	0.00023501	hsa:8625	IPI00022520
BRSK1	0.00023496	hsa:84446	IPI00148020
BRSK2	0.00023496	hsa:9024	IPI00744296
MAPK12	0.000234778	hsa:6300	IPI00296283
CRIP2	0.000234778	hsa:1397	IPI00006034
RASSF1	0.000234488	hsa:11186	IPI00221057
DOCK3	0.000234466	hsa:1795	IPI00217985
PTPN18	0.00023409	hsa:26469	IPI00152019
PTPRH	0.00023409	hsa:5794	IPI00760988
AHNAK	0.000234048	hsa:79026	IPI00021812
CCDC88A	0.000234048	hsa:55704	IPI00171134
PCTK1	0.000233811	hsa:5127	IPI00442129
RIN1	0.000232994	hsa:9610	IPI00014454
CASK	0.000232953	hsa:8573	IPI00514301
WEE1	0.000232927	hsa:7465	IPI00025830
PKMYT1	0.000232927	hsa:9088	IPI00384765
ADCY3	0.000232804	hsa:109	IPI00028513
PUF60	0.000232541	hsa:22827	IPI00069750
CLK4	0.000232374	hsa:57396	IPI00180143
CDC2L6	0.000232374	hsa:23097	IPI00250316
KALRN	0.000231976	hsa:8997	IPI00877065
IBTK	0.000231901	hsa:25998	IPI00792333
MAP3K13	0.000231852	hsa:9175	IPI00006192
PACSIN3	0.000231788	hsa:29763	IPI00329572
RAB3C	0.000231768	hsa:115827	IPI00061114
ATF5	0.000231768	hsa:22809	IPI00032057
CEACAM3	0.000231768	hsa:1084	IPI00027411
RPH3A	0.000231768	hsa:22895	IPI00032227
CEACAM8	0.000231768	hsa:1088	IPI00013972
CEACAM6	0.000231768	hsa:4680	IPI00027412
KIR2DL4	0.000231768	hsa:3805	IPI00871481
ARNTL	0.000231768	hsa:406	IPI00412162
CALML5	0.00023172	hsa:51806	IPI00021536
SFRS6	0.000231682	hsa:6431	IPI00012345
SFRS3	0.000231682	hsa:6428	IPI00010204
SAFB	0.000231682	hsa:6294	IPI00300631
U2AF1	0.000231682	hsa:7307	IPI00005613
SFRS4	0.000231682	hsa:6429	IPI00000015
C20orf42	0.000231682	hsa:55612	IPI00304754
PPP3R1	0.000231658	hsa:5534	IPI00027464
DNMBP	0.000231654	hsa:23268	IPI00174025
ABI3	0.000231554	hsa:51225	IPI00009273
ANKZF1	0.000231419	hsa:55139	IPI00335437
CTTNBP2	0.000231419	hsa:83992	IPI00103869
PACSIN1	0.000231368	hsa:29993	IPI00011515
SEMA4D	0.000231368	hsa:10507	IPI00023807
SEMA7A	0.000231347	hsa:8482	IPI00025257
SEMA3E	0.000230966	hsa:9723	IPI00004494
HEXIM2	0.000230196	hsa:124790	IPI00180465
HTATSF1	0.000230196	hsa:27336	IPI00013788
NR2E3	0.000230196	hsa:10002	IPI00001888
ZMYM6	0.000230196	hsa:9204	IPI00827877
CCNT1	0.000230196	hsa:904	IPI00030247
ULBP1	0.000230138	hsa:80329	IPI00018861
THBS1	0.000230138	hsa:7057	IPI00296099
ACTR3B	0.000229649	hsa:57180	IPI00872364
NCOA2	0.000229649	hsa:10499	IPI00018251
G3BP2	0.000229618	hsa:9908	IPI00009057
KRT17	0.000229571	hsa:3872	IPI00450768
SH2D3A	0.000229571	hsa:10045	IPI00305020
TNS4	0.000229571	hsa:84951	IPI00170752
MYH1	0.000229557	hsa:4619	IPI00025879
RAPSN	0.000229523	hsa:5913	IPI00828059
TNK1	0.000229139	hsa:8711	IPI00022633
FARP2	0.000228797	hsa:9855	IPI00744221
AFAP1L2	0.000228797	hsa:84632	IPI00181905
PPARD	0.000228797	hsa:5467	IPI00009330
DGKA	0.000228797	hsa:1606	IPI00333143
SH3PXD2A	0.000228797	hsa:9644	IPI00640092
TENC1	0.000228558	hsa:23371	IPI00465295
SOCS5	0.000228006	hsa:9655	IPI00022271
BCAR3	0.000227776	hsa:8412	IPI00179053
SH2D1B	0.000227776	hsa:117157	IPI00023755
SUPT6H	0.000227776	hsa:6830	IPI00784161
SNX26	0.0002277	hsa:115703	IPI00549274
MYH8	0.000227664	hsa:4626	IPI00302329
CCNB3	0.000227664	hsa:85417	IPI00152849
HSH2D	0.000227343	hsa:84941	IPI00657885
NRG1	0.000227156	hsa:3084	IPI00296902
PKD1	0.000227156	hsa:5310	IPI00409566
GRIA3	0.00022713	hsa:2892	IPI00298700
LRG1	0.000226942	hsa:116844	IPI00022417
PRELP	0.000226942	hsa:5549	IPI00020987
DCN	0.000226942	hsa:1634	IPI00012119
ERBB2IP	0.000226942	hsa:55914	IPI00438286
ANP32A	0.000226942	hsa:8125	IPI00025849
MELK	0.000226752	hsa:9833	IPI00006471
TNS1	0.000226704	hsa:7145	IPI00384868
LATS1	0.000225992	hsa:9113	IPI00005858
LATS2	0.000225992	hsa:26524	IPI00016690
IFNAR1	0.000225986	hsa:3454	IPI00012877
MAPKAPK2	0.000225749	hsa:9261	IPI00026054
NR4A2	0.000225749	hsa:4929	IPI00018033
NR4A3	0.000225749	hsa:8013	IPI00328269
RASGEF1C	0.000225749	hsa:255426	IPI00300415
FCGRT	0.000225497	hsa:2217	IPI00026646
MATK	0.000225259	hsa:4145	IPI00000868
LPXN	0.000225259	hsa:9404	IPI00299066
SYT9	0.00022522	hsa:143425	IPI00386377
SYT11	0.00022522	hsa:23208	IPI00027875
ESRRA	0.000225095	hsa:2101	IPI00005717
ADCY7	0.000225095	hsa:113	IPI00020920
KLF5	0.000225095	hsa:688	IPI00015934
PTPN21	0.000224614	hsa:11099	IPI00004388
PTPN5	0.000224547	hsa:84867	IPI00008837
MATN2	0.000224122	hsa:4147	IPI00168520
SNAI1	0.000224004	hsa:6615	IPI00000757
FBLN2	0.000223945	hsa:2199	IPI00023824
RPS6KA1	0.000223861	hsa:6195	IPI00017305
RPS6KA2	0.000223857	hsa:6196	IPI00300321
RPS6KA3	0.000223741	hsa:6197	IPI00020898
SEMA3C	0.000223741	hsa:10512	IPI00019209
SEMA3B	0.000223741	hsa:7869	IPI00012283
MYO10	0.000223741	hsa:4651	IPI00289258
FLT3	0.000222739	hsa:2322	IPI00748391
RASSF5	0.000222712	hsa:83593	IPI00332633
RIN2	0.00022259	hsa:54453	IPI00549715
RIN3	0.00022259	hsa:79890	IPI00745485
OBSCN	0.000221938	hsa:84033	IPI00288940
KIF1B	0.000221938	hsa:23095	IPI00029011
RASSF2	0.000221785	hsa:9770	IPI00414179
RASIP1	0.000221685	hsa:54922	IPI00015805
DGKQ	0.000221416	hsa:1609	IPI00005565
MAPK8IP1	0.000220332	hsa:9479	IPI00023133
MAPK8IP2	0.000220332	hsa:23542	IPI00031777
NBR1	0.000220198	hsa:4077	IPI00871941
EIF2AK1	0.000219541	hsa:27102	IPI00328149
PRKCH	0.000219041	hsa:5583	IPI00031610
DDR1	0.000219041	hsa:780	IPI00001477
TRIB3	0.000216719	hsa:57761	IPI00290307
TRIB1	0.000216719	hsa:10221	IPI00290308
PRKX	0.000216719	hsa:5613	IPI00020904
CELSR3	0.000216719	hsa:1951	unknown14
NRXN1	0.000216719	hsa:9378	IPI00428511
HBXIP	0.000216719	hsa:10542	IPI00012831
TAPBP	0.000216719	hsa:6892	IPI00007327
HLA-F	0.000216719	hsa:3134	IPI00646822
EPS8L2	0.000216719	hsa:64787	IPI00414315
EPS8L1	0.000216719	hsa:54869	IPI00301250
SNAG1	0.000216719	hsa:112574	IPI00045219
SH3D19	0.000216719	hsa:152503	IPI00472155
RPS6KA5	0.000216719	hsa:9252	IPI00335101
PRKG1	0.000216719	hsa:5592	IPI00436355
CAMK2B	0.000216719	hsa:816	IPI00334271
PRKG2	0.000216719	hsa:5593	IPI00012322
MAP2K3	0.000216719	hsa:5606	IPI00220438
WNK1	0.000216719	hsa:65125	IPI00004472
EPHA1	0.000216719	hsa:2041	IPI00294250
TSSK4	0.000216719	hsa:283629	IPI00646936
PIK3R4	0.000216719	hsa:30849	IPI00024006
PFTK1	0.000216719	hsa:5218	IPI00165249
CDKL1	0.000216719	hsa:8814	IPI00023527
STK35	0.000216719	hsa:140901	IPI00291457
CAMK2A	0.000216719	hsa:815	IPI00215715
DAPK3	0.000216719	hsa:1613	IPI00015213
C14orf140	0.000216719	hsa:79696	IPI00760585
RAGE	0.000216719	hsa:5891	IPI00413657
RPS6KA4	0.000216719	hsa:8986	IPI00022536
CAMK1	0.000216719	hsa:8536	IPI00028296
DYRK1A	0.000216719	hsa:1859	IPI00014344
MYO3A	0.000216719	hsa:53904	IPI00185036
SH3GL3	0.000216719	hsa:6457	IPI00019172
NEBL	0.000216719	hsa:10529	IPI00844035
PTPN7	0.000216719	hsa:5778	IPI00017338
RTN4R	0.000216719	hsa:65078	IPI00289204
LUM	0.000216719	hsa:4060	IPI00020986
SFRS2IP	0.000216719	hsa:9169	IPI00181359
MTF2	0.000216719	hsa:22823	IPI00291983
MED28	0.000216719	hsa:80306	IPI00097532
RNF146	0.000216719	hsa:81847	IPI00008911
RNF130	0.000216719	hsa:55819	IPI00183643
FANCL	0.000216719	hsa:55120	IPI00018099
C14orf4	0.000216719	hsa:64207	IPI00019205
TRIM63	0.000216719	hsa:84676	IPI00000309
CCNB1IP1	0.000216719	hsa:57820	IPI00009603
RNF41	0.000216719	hsa:10193	IPI00024801
PCGF6	0.000216719	hsa:84108	IPI00102714
MNAT1	0.000216719	hsa:4331	IPI00294701
LRSAM1	0.000216719	hsa:90678	IPI00300805
VPS11	0.000216719	hsa:55823	IPI00300697
TRIM38	0.000216719	hsa:10475	IPI00007365
RNF216	0.000216719	hsa:54476	IPI00375632
RNF12	0.000216719	hsa:51132	IPI00060628
TRIM2	0.000216719	hsa:23321	IPI00153011
[truncated: 251 more rows]
