# Supplementary material for: Systematic Differences in Signal Emitting and Receiving Revealed by PageRank Analysis of a Human Protein Interactome
Source: PLoS One. 2012 Sep 19;7(9):e44872. doi: 10.1371/journal.pone.0044872 (PMC3446998; doi:10.1371/journal.pone.0044872)
Supplement: File S6 — Feedback proteins_Non-directional ranking results.xls. (XLS) [file pone.0044872.s007.xls]

## Sheet: Sheet1
Protein Name	Ranking probability	Kegg ID	Subcellular Location
CD247	0.0121347	hsa:919	extracellular
TRAF2	0.00998398	hsa:7186	cytoplasm
JUP	0.00881752	hsa:3728	cytoplasm
CASP2	0.00773455	hsa:835	cytoplasm
TRAF6	0.00768423	hsa:7189	cytoplasm
CTNNBIP1	0.00755428	hsa:56998	nucleus
CASP8	0.0072342	hsa:841	cytoplasm
NOL3	0.00701664	hsa:8996	nucleus
UNC45A	0.00690384	hsa:55898	cytoplasm
PTP4A3	0.00601775	hsa:11156	nucleus
GCN1L1	0.00589703	hsa:10985	cytoplasm
CDH1	0.00581381	hsa:999	extracellular
GRIN2A	0.00568287	hsa:2903	plasma_membrane
GRIN1	0.00567587	hsa:2902	plasma_membrane
HEATR3	0.00545203	hsa:55027	cytoplasm
MDFI	0.00533511	hsa:4188	cytoplasm
SUMO1	0.00523707	hsa:7341	cytoplasm
CDH5	0.00497643	hsa:1003	extracellular
GRM5	0.0048701	hsa:2915	plasma_membrane
TRIM41	0.00485969	hsa:90933	cytoplasm
RIF1	0.00485378	hsa:55183	extracellular
GRIN2B	0.00485307	hsa:2904	plasma_membrane
MALT1	0.00476293	hsa:10892	extracellular
CDH2	0.00458264	hsa:1000	extracellular
GRIN2D	0.00451415	hsa:2906	plasma_membrane
CPSF6	0.00451322	hsa:11052	extracellular
BAT3	0.00450645	hsa:7917	extracellular
CDH24	0.00445719	hsa:64403	extracellular
MAPK1	0.00440956	hsa:5594	cytoplasm
DSC3	0.00439811	hsa:1825	extracellular
BCL10	0.00432893	hsa:8915	cytoplasm
CDKN1C	0.00427377	hsa:1028	extracellular
CDH3	0.00426702	hsa:1001	extracellular
CTNND1	0.00426438	hsa:1500	cytoplasm
TGFBR1	0.0042133	hsa:7046	cytoplasm
TRPV4	0.0040931	hsa:59341	plasma_membrane
GHR	0.0040931	hsa:2690	plasma_membrane
TRIM37	0.00409015	hsa:4591	cytoplasm
TICAM1	0.00408719	hsa:148022	extracellular
PKP4	0.00407537	hsa:8502	cytoplasm
KPNA3	0.00400375	hsa:3839	cytoplasm
FCER1G	0.00399231	hsa:2207	extracellular
RNF19A	0.00394955	hsa:25897	cytoplasm
NTRK1	0.00393636	hsa:4914	plasma_membrane
DSG3	0.00383642	hsa:1830	extracellular
DSG2	0.00381704	hsa:1829	extracellular
HEATR2	0.0037263	hsa:54919	cytoplasm
MAP2K1	0.00372266	hsa:5604	cytoplasm
CTNND2	0.00372039	hsa:1501	cytoplasm
RAB22A	0.0037039	hsa:57403	cytoplasm
TRIM23	0.00361992	hsa:373	cytoplasm
RIPK1	0.00357448	hsa:8737	cytoplasm
DSC2	0.00348869	hsa:1824	extracellular
NGFR	0.00348466	hsa:4804	extracellular
TRIM22	0.00346802	hsa:10346	cytoplasm
TRAF3	0.00346802	hsa:7187	cytoplasm
DSC1	0.00345609	hsa:1823	extracellular
GNAI1	0.00344542	hsa:2770	cytoplasm
Gcom1	0.00343519	hsa:145781	extracellular
TRAF5	0.00339773	hsa:7188	cytoplasm
FAS	0.00337494	hsa:355	extracellular
GNAI3	0.00336935	hsa:2773	cytoplasm
LIMK1	0.00332652	hsa:3984	cytoplasm
MYD88	0.00332061	hsa:4615	plasma_membrane
BAG1	0.00332061	hsa:573	cytoplasm
RAB5A	0.00332061	hsa:5868	cytoplasm
CSE1L	0.0033147	hsa:1434	cytoplasm
USP7	0.0033147	hsa:7874	nucleus
CSNK2A1	0.00325779	hsa:1457	cytoplasm
HRAS	0.00320462	hsa:3265	cytoplasm
RAB11FIP3	0.00319383	hsa:9727	extracellular
GNAZ	0.00317051	hsa:2781	cytoplasm
CDH15	0.00314111	hsa:1013	extracellular
GNAI2	0.0031265	hsa:2771	cytoplasm
PJA1	0.00306804	hsa:64219	cytoplasm
LCK	0.00301883	hsa:3932	cytoplasm
NPHP1	0.00299972	hsa:4867	cytoplasm
KPNA2	0.00296563	hsa:3838	cytoplasm
TNFRSF10A	0.00296267	hsa:8797	extracellular
COIL	0.00295972	hsa:8161	nucleus
DSG1	0.00294897	hsa:1828	extracellular
GRIK2	0.00294323	hsa:2898	plasma_membrane
RNF11	0.00294323	hsa:26994	cytoplasm
RRP12	0.00294027	hsa:23223	plasma_membrane
SIGIRR	0.00294027	hsa:59307	extracellular
STK36	0.00294027	hsa:27148	cytoplasm
RHPN2	0.00294027	hsa:85415	cytoplasm
RP4-691N24.1	0.00293732	hsa:22981	cytoplasm
KIAA0980	0.00293732	hsa:22981	cytoplasm
APC	0.00293732	hsa:324	cytoplasm
CIAO1	0.00293436	hsa:9391	nucleus
RGS10	0.00293436	hsa:6001	nucleus
RGS12	0.00293436	hsa:6002	nucleus
STAM2	0.00291822	hsa:10254	cytoplasm
BMPR1B	0.00289219	hsa:658	cytoplasm
FADD	0.0028901	hsa:8772	cytoplasm
GRM1	0.00286073	hsa:2911	plasma_membrane
AURKA	0.00284894	hsa:6790	cytoplasm
RAP1A	0.00283682	hsa:5906	cytoplasm
MRAS	0.00282233	hsa:22808	cytoplasm
RAP2A	0.00282233	hsa:5911	cytoplasm
IKBKE	0.00281546	hsa:9641	cytoplasm
PTPRC	0.00281349	hsa:5788	cytoplasm
DMD	0.00281349	hsa:1756	cytoplasm
MAPK14	0.0028094	hsa:1432	cytoplasm
ARVCF	0.00280758	hsa:421	cytoplasm
UBL5	0.00280444	hsa:59286	cytoplasm
SRPK1	0.00276759	hsa:6732	cytoplasm
GRIA4	0.0027574	hsa:2893	plasma_membrane
ITGB4	0.0027501	hsa:3691	extracellular
NRP2	0.0027501	hsa:8828	extracellular
RB1CC1	0.0027501	hsa:9821	cytoplasm
RAP2B	0.00274567	hsa:5912	cytoplasm
SMURF1	0.0026686	hsa:57154	cytoplasm
UBQLN4	0.00266269	hsa:56893	nucleus
ACVR1	0.00265477	hsa:90	cytoplasm
AP2B1	0.00262037	hsa:163	cytoplasm
PRKD2	0.00261427	hsa:25865	cytoplasm
APAF1	0.00260836	hsa:317	cytoplasm
CDKN2B	0.00255994	hsa:1030	cytoplasm
PTK2B	0.00255994	hsa:2185	cytoplasm
LASP1	0.00255994	hsa:3927	cytoplasm
ARAF	0.00255994	hsa:369	cytoplasm
unknown2	0.00255994	hsa:3106	extracellular
IL2RG	0.00255994	hsa:3561	extracellular
BMX	0.00255994	hsa:660	cytoplasm
MAP3K5	0.00255994	hsa:4217	cytoplasm
PTPRT	0.00255994	hsa:11122	extracellular
VPS41	0.00255994	hsa:27072	cytoplasm
PTPRB	0.00255994	hsa:5787	extracellular
PTEN	0.00255994	hsa:5728	cytoplasm
RNF40	0.00255994	hsa:9810	cytoplasm
NEK1	0.00255994	hsa:4750	cytoplasm
HCK	0.00255994	hsa:3055	cytoplasm
TTN	0.00255994	hsa:7273	cytoplasm
TNFRSF1A	0.00255698	hsa:7132	extracellular
RNF183	0.00255698	hsa:138065	cytoplasm
RAPGEF5	0.00255403	hsa:9771	nucleus
RBBP7	0.00255403	hsa:5931	nucleus
BUB3	0.00255403	hsa:9184	nucleus
MAD1L1	0.00255403	hsa:8379	nucleus
TIRAP	0.00255403	hsa:114609	cytoplasm
TLR2	0.00255403	hsa:7097	plasma_membrane
TLR3	0.00255403	hsa:7098	plasma_membrane
CHD3	0.00255403	hsa:1107	nucleus
PML	0.00255403	hsa:5371	nucleus
PIAS1	0.00255403	hsa:8554	nucleus
TOPORS	0.00255403	hsa:10210	nucleus
TRIM24	0.00255403	hsa:8805	nucleus
MDM2	0.00255403	hsa:4193	nucleus
SIAH1	0.00255403	hsa:6477	nucleus
RNF126	0.00255403	hsa:55658	cytoplasm
NRBP1	0.00255403	hsa:29959	cytoplasm
BUB1	0.00255403	hsa:699	nucleus
NRBP	0.00255403	hsa:29959	cytoplasm
APPL2	0.00255403	hsa:55198	nucleus
APPL1	0.00255403	hsa:26060	nucleus
IFNAR1	0.00250029	hsa:3454	extracellular
AKT1	0.00246565	hsa:207	cytoplasm
ECT2	0.00243217	hsa:1894	cytoplasm
MAP3K4	0.0024302	hsa:4216	cytoplasm
RPS6KB1	0.0024302	hsa:6198	cytoplasm
CHUK	0.0024302	hsa:1147	cytoplasm
IKBKB	0.0024302	hsa:3551	cytoplasm
DIP13B	0.00242725	hsa:55198	nucleus
RAB11FIP4	0.00242725	hsa:84440	cytoplasm
KRAS	0.00242445	hsa:3845	cytoplasm
GRIA1	0.00241641	hsa:2890	plasma_membrane
CDK2	0.00240177	hsa:1017	cytoplasm
PIK3CA	0.00236681	hsa:5290	cytoplasm
SNCAIP	0.00236386	hsa:9627	nucleus
KIDINS220	0.00233478	hsa:57498	cytoplasm
NFAM1	0.00233138	hsa:150372	extracellular
TYROBP	0.00233138	hsa:7305	extracellular
ZBTB16	0.00227511	hsa:7704	nucleus
ZNF559	0.00223708	hsa:84527	nucleus
CASR	0.00223391	hsa:846	plasma_membrane
CSNK1A1	0.00223098	hsa:1452	cytoplasm
PAK2	0.00223098	hsa:5062	cytoplasm
HYPK	0.00223098	hsa:25764	cytoplasm
CHEK2	0.00219271	hsa:11200	nucleus
GRIA3	0.00217664	hsa:2892	plasma_membrane
BIRC2	0.00217664	hsa:329	cytoplasm
TNIK	0.00217664	hsa:23043	cytoplasm
PKMYT1	0.00217664	hsa:9088	cytoplasm
PTK2	0.00217664	hsa:5747	cytoplasm
MAGI1	0.00217517	hsa:9223	cytoplasm
EWSR1	0.00217369	hsa:2130	nucleus
MAP3K7IP3	0.00217369	hsa:257397	nucleus
ZRANB1	0.00217369	hsa:54764	nucleus
RHOB	0.00217369	hsa:388	nucleus
BOC	0.00217369	hsa:91653	plasma_membrane
RIPK2	0.00217369	hsa:8767	cytoplasm
TLR911344	0.00217369	hsa:54106	plasma_membrane
CDK9	0.00217369	hsa:1025	nucleus
UBR5	0.00217369	hsa:51366	nucleus
CDK4	0.00213209	hsa:1019	cytoplasm
MAPK8	0.00211276	hsa:5599	cytoplasm
MAPK9	0.00211276	hsa:5601	cytoplasm
MAP3K14	0.00209762	hsa:9020	cytoplasm
ABL129892	0.00208236	hsa:25	cytoplasm
ZNF250	0.00206225	hsa:58500	nucleus
RAP1B	0.00206018	hsa:5908	cytoplasm
RALA	0.00205475	hsa:5898	cytoplasm
RNF31	0.00204888	hsa:55072	cytoplasm
RCHY1	0.00204888	hsa:25898	cytoplasm
MID2	0.00204888	hsa:11043	cytoplasm
HSPA2	0.00204888	hsa:3306	cytoplasm
ULK2	0.00204888	hsa:9706	cytoplasm
SGK	0.00204888	hsa:6446	cytoplasm
GSK3B	0.00204888	hsa:2932	cytoplasm
KCNH2	0.00204888	hsa:3757	plasma_membrane
DNM2	0.00204888	hsa:1785	cytoplasm
NEK9	0.00204888	hsa:91754	cytoplasm
DMPK	0.00204888	hsa:1760	cytoplasm
SQSTM1	0.00204691	hsa:8878	nucleus
PTPN3	0.00204691	hsa:5774	cytoplasm
PTPN22	0.00204691	hsa:26191	cytoplasm
TRAF4	0.00204691	hsa:9618	nucleus
CADPS	0.00204691	hsa:8618	nucleus
EIF2AK2	0.00204691	hsa:5610	nucleus
PCTK1	0.00204691	hsa:5127	cytoplasm
IRAK1	0.00204131	hsa:3654	cytoplasm
RRAS2	0.00204116	hsa:22800	cytoplasm
RRAS	0.00202215	hsa:6237	cytoplasm
NRAS	0.00202215	hsa:4893	cytoplasm
CLK4	0.00201884	hsa:57396	nucleus
ADRBK1	0.00201694	hsa:156	cytoplasm
PRKCZ	0.00201595	hsa:5590	cytoplasm
PRKCI	0.00199784	hsa:5584	cytoplasm
MAP2K2	0.00199784	hsa:5605	cytoplasm
PLCB1	0.00199784	hsa:23236	cytoplasm
TGFBR2	0.00199718	hsa:7048	cytoplasm
BRAF	0.001985	hsa:673	cytoplasm
SHANK1	0.001985	hsa:50944	cytoplasm
CDC2L6	0.00198352	hsa:23097	nucleus
HIPK3	0.00198352	hsa:10114	nucleus
ERBB2IP	0.00198352	hsa:55914	cytoplasm
ANP32A	0.00198352	hsa:8125	nucleus
PTPN6	0.00198352	hsa:5777	cytoplasm
RPS6KA2	0.00198352	hsa:6196	nucleus
FLT1	0.00198352	hsa:2321	cytoplasm
RASSF5	0.00198352	hsa:83593	nucleus
RASSF2	0.00197809	hsa:9770	nucleus
RASSF1	0.00197809	hsa:11186	nucleus
IGF1R	0.00197545	hsa:3480	cytoplasm
MAP3K3	0.0019546	hsa:4215	cytoplasm
JAK2	0.0019546	hsa:3717	cytoplasm
JAK1	0.0019546	hsa:3716	cytoplasm
PRKCA	0.00194667	hsa:5578	cytoplasm
PRKCB1	0.00194667	hsa:5579	cytoplasm
PRKCG	0.00194667	hsa:5582	cytoplasm
MAPK10	0.00192112	hsa:5602	cytoplasm
MAPK11	0.00192112	hsa:5600	cytoplasm
LIMK2	0.00192112	hsa:3985	cytoplasm
LIMD1	0.00192112	hsa:8994	cytoplasm
ZYX	0.00192112	hsa:7791	cytoplasm
TGFB1I1	0.00192112	hsa:7041	cytoplasm
RGS3	0.00192112	hsa:5998	cytoplasm
GRIA2	0.00190536	hsa:2891	plasma_membrane
BRSK1	0.00190286	hsa:84446	cytoplasm
BRSK2	0.00190286	hsa:9024	cytoplasm
PLK3	0.00190286	hsa:1263	cytoplasm
MARK3	0.00190286	hsa:4140	cytoplasm
PKN1	0.00190286	hsa:5585	cytoplasm
MAPK3	0.00190202	hsa:5595	nucleus
TRIB3	0.00190202	hsa:57761	nucleus
TRIB1	0.00190202	hsa:10221	nucleus
WEE1	0.00190202	hsa:7465	nucleus
GAB2	0.00188918	hsa:9846	cytoplasm
GAB1	0.00188918	hsa:2549	cytoplasm
PXN	0.00188918	hsa:5829	cytoplasm
SYK	0.00188918	hsa:6850	cytoplasm
MYO3A	0.00188844	hsa:53904	cytoplasm
RP6-213H19.1	0.00188844	hsa:51765	cytoplasm
BRCA1	0.00186942	hsa:672	nucleus
MDM4	0.00184769	hsa:4194	nucleus
SFRS2IP	0.00184769	hsa:9169	nucleus
MTF2	0.00184769	hsa:22823	nucleus
TRIM28	0.00184769	hsa:10155	nucleus
MED28	0.00179335	hsa:80306	nucleus
FANCL	0.00179335	hsa:55120	nucleus
C14orf4	0.00179335	hsa:64207	nucleus
TRIM63	0.00179335	hsa:84676	nucleus
RNF7	0.00179335	hsa:9616	nucleus
ATRX	0.00179335	hsa:546	nucleus
TRIM38	0.00179335	hsa:10475	nucleus
RNF216	0.00179335	hsa:54476	nucleus
RNF12	0.00179335	hsa:51132	nucleus
PTPN1	0.00179335	hsa:5770	cytoplasm
PRKCE	0.00179335	hsa:5581	cytoplasm
PRKCD	0.00179335	hsa:5580	cytoplasm
SRC	0.00179335	hsa:6714	cytoplasm
CDK5	0.00179335	hsa:1020	cytoplasm
LYN	0.00179335	hsa:4067	cytoplasm
PRKACA730418	0.00179335	hsa:5566	cytoplasm
CAMK2G	0.00179335	hsa:818	cytoplasm
CAMK2A	0.00179335	hsa:815	cytoplasm
ERBB4	0.00179335	hsa:2066	cytoplasm
CIT	0.00179335	hsa:11113	cytoplasm
EPHB2	0.00179335	hsa:2048	cytoplasm
EPHB4	0.00179335	hsa:2050	cytoplasm
RPS6KA3	0.00179335	hsa:6197	cytoplasm
CASK	0.00179335	hsa:8573	cytoplasm
CAMK2B	0.00179335	hsa:816	cytoplasm
FYN	0.00179335	hsa:2534	cytoplasm
CAMK2D	0.00179335	hsa:817	cytoplasm
PRKCQ	0.00179335	hsa:5588	cytoplasm
PRKAA1	0.00179335	hsa:5562	cytoplasm
MAGI3	0.00179335	hsa:260425	cytoplasm
SLC9A3R2	0.00179335	hsa:9351	nucleus
DUSP2	0.00179335	hsa:1844	nucleus
DUSP4	0.00179335	hsa:1846	nucleus
DUSP5	0.00179335	hsa:1847	nucleus
ZNF473	0.00179335	hsa:25888	nucleus
ZNF350	0.00179335	hsa:59348	nucleus
IKBKG	0.00179335	hsa:8517	nucleus
ZNF451	0.00179335	hsa:26036	nucleus
ZNF263	0.00179335	hsa:10127	nucleus
GFI1B	0.00179335	hsa:8328	nucleus
unknown1	0.00179335	hsa:653121	nucleus
ZNF512B	0.00179335	hsa:57473	nucleus
SP1	0.00179335	hsa:6667	nucleus
APTX	0.00179335	hsa:54840	nucleus
ZNF417	0.00179335	hsa:147687	nucleus
PEG3	0.00179335	hsa:5178	nucleus
ZBTB25	0.00179335	hsa:7597	nucleus
HIVEP3	0.00179335	hsa:59269	nucleus
ZBTB43	0.00179335	hsa:23099	nucleus
MIZF	0.00179335	hsa:25988	nucleus
ZNF646	0.00179335	hsa:9726	nucleus
TRAFD1	0.00179335	hsa:10906	nucleus
ZNF675	0.00179335	hsa:171392	nucleus
ZNF440	0.00179335	hsa:126070	nucleus
ZNF581	0.00179335	hsa:51545	nucleus
ZBTB8	0.00179335	hsa:653121	nucleus
ZNF46	0.00179335	hsa:7597	nucleus
ZNF607	0.00179335	hsa:84775	nucleus
ZNF439	0.00179335	hsa:90594	nucleus
ZBTB24	0.00179335	hsa:9841	nucleus
CDC2	0.00179335	hsa:983	nucleus
NASP	0.00179335	hsa:4678	nucleus
NARG1	0.00179335	hsa:80155	nucleus
TTC17	0.00179335	hsa:55761	nucleus
OGT	0.00179335	hsa:8473	nucleus
PPP5C	0.00179335	hsa:5536	nucleus
PRPF6	0.00179335	hsa:24148	nucleus
LRRC40	0.00179335	hsa:55631	cytoplasm
DUSP16	0.00179335	hsa:80824	nucleus
STYXL1	0.00179335	hsa:51657	nucleus
CDC25C	0.00179335	hsa:995	nucleus
JAK3	0.00179335	hsa:3718	cytoplasm
SHC1	0.00179335	hsa:6464	cytoplasm
GRB2	0.00179335	hsa:2885	cytoplasm
CSK	0.00179335	hsa:1445	cytoplasm
SH2B3	0.00179335	hsa:10019	cytoplasm
ZAP70	0.00179335	hsa:7535	cytoplasm
PLCG2	0.00179335	hsa:5336	cytoplasm
BTK	0.00179335	hsa:695	cytoplasm
SLA2	0.00179335	hsa:84174	cytoplasm
SLA	0.00179335	hsa:6503	cytoplasm
TOP2A	0.00179335	hsa:7153	nucleus
PTPRN	0.00179335	hsa:5798	cytoplasm
PTPN2	0.00179335	hsa:5771	cytoplasm
PTPRJ	0.00179335	hsa:5795	cytoplasm
PTPN9	0.00179335	hsa:5780	cytoplasm
PLK1	0.00179335	hsa:5347	nucleus
CHFR	0.00179335	hsa:55743	nucleus
PACSIN2	0.00179335	hsa:11252	cytoplasm
PACSIN1	0.00179335	hsa:29993	cytoplasm
PACSIN3	0.00179335	hsa:29763	cytoplasm
SSH3	0.00179335	hsa:54961	nucleus
PIM1	0.00179335	hsa:5292	nucleus
ARHGAP5	0.00179335	hsa:394	nucleus
CDK7	0.00179335	hsa:1022	nucleus
PTPN11	0.00179335	hsa:5781	cytoplasm
CDK8	0.00179335	hsa:1024	nucleus
RAN	0.00179335	hsa:5901	nucleus
ARL4D	0.00179335	hsa:379	nucleus
